# Supplementary material for: Analysis of Susceptibility to Selected Antibiotics in Klebsiella pneumoniae, Escherichia coli, Enterococcus faecalis and Enterococcus faecium Causing Urinary Tract Infections in Kidney Transplant Recipients over 8 Years: Single-Center Study
Source: Antibiotics (Basel). 2020 May 26;9(6):284. doi: 10.3390/antibiotics9060284 (PMC7344424; doi:10.3390/antibiotics9060284)
Supplement: Supplementary file 1 [file antibiotics-09-00284-s001.zip]

Archive with 12 entries (12 files):
- Supplementary files/Enterococcus faecalis. Curve estimation model. ORIGINAL POLISH.xlsx
- Supplementary files/Enterococcus faecium. Curve estimation model. ORIGINAL POLISH.xlsx
- Supplementary files/Escherichia coli. Curve estimation model. ORIGINAL POLISH.xlsx
- Supplementary files/Klebsiella pneumoniae. Curve estimation model. ORIGINAL POLISH.xlsx
- Supplementary files/S1 - K. pneumoniae - 2011-2018.xlsx
- Supplementary files/S2 - E. coli - 2011-2018.xlsx
- Supplementary files/S3 - E. faecalis - 2011-2018.xlsx
- Supplementary files/S4 - E. faecium - 2011-2018.xlsx
- Supplementary files/Spreadsheet S1b. Klebsiella pneumoniae. Curve estimation model.xlsx
- Supplementary files/Spreadsheet S2b. Escherichia coli. Curve estimation model.xlsx
- Supplementary files/Spreadsheet S3b. Enterococcus faecalis. Curve estimation model.xlsx
- Supplementary files/Spreadsheet S4b. Enterococcus faecium. Curve estimation model.xlsx
