# Supplementary material for: Analysis of Susceptibility to Selected Antibiotics in Klebsiella pneumoniae, Escherichia coli, Enterococcus faecalis and Enterococcus faecium Causing Urinary Tract Infections in Kidney Transplant Recipients over 8 Years: Single-Center Study
Source: Antibiotics (Basel). 2020 May 26;9(6):284. doi: 10.3390/antibiotics9060284 (PMC7344424; doi:10.3390/antibiotics9060284)
Supplement: Supplementary file 1 [file antibiotics-09-00284-s001.zip › Supplementary files/Enterococcus faecalis. Curve estimation model. ORIGINAL POLISH.xlsx]

## Sheet: marginesy zbiorcze  2011-2018
Tabela częstości
Ampicillin
		Częstość	Procent	Procent ważnych	Procent skumulowany
Ważne	R	5	2.65957	2.65957	2.65957
	S	183	97.3404	97.3404	100
	Ogółem	188	100	100
Fosfomycin/Trometamol
		Częstość	Procent	Procent ważnych	Procent skumulowany
Ważne	R	5	2.65957	2.68817	2.68817
	S	181	96.2766	97.3118	100
	Ogółem	186	98.9362	100
Braki danych	0	2	1.06383
Ogółem		188	100
Imipenem
		Częstość	Procent	Procent ważnych	Procent skumulowany
Ważne	R	4	2.12766	2.13904	2.13904
	S	183	97.3404	97.861	100
	Ogółem	187	99.4681	100
Braki danych	0	1	0.531915
Ogółem		188	100
Vancomycine
		Częstość	Procent	Procent ważnych	Procent skumulowany
Ważne	R	2	1.06383	1.06383	1.06383
	S	186	98.9362	98.9362	100
	Ogółem	188	100	100
Linezolid
		Częstość	Procent	Procent ważnych	Procent skumulowany
Ważne	R	1	0.531915	0.531915	0.531915
	S	187	99.4681	99.4681	100
	Ogółem	188	100	100
Gentamicin High Level (synergy)
		Częstość	Procent	Procent ważnych	Procent skumulowany
Ważne	R	106	56.383	56.6845	56.6845
	S	81	43.0851	43.3155	100
	Ogółem	187	99.4681	100
Braki danych	bd	1	0.531915
Ogółem		188	100
Streptomicin High Level (synergy)
		Częstość	Procent	Procent ważnych	Procent skumulowany
Ważne	R	103	54.7872	55.3763	55.3763
	S	83	44.1489	44.6237	100
	Ogółem	186	98.9362	100
Braki danych	bd	2	1.06383
Ogółem		188	100
Tigecycline
		Częstość	Procent	Procent ważnych	Procent skumulowany
Ważne	S	188	100	100	100
PŁEĆ
		Częstość	Procent	Procent ważnych	Procent skumulowany
Ważne	K	102	54.2553	54.2553	54.2553
	M	86	45.7447	45.7447	100
	Ogółem	188	100	100
wiek1
		Częstość	Procent	Procent ważnych	Procent skumulowany
Ważne	do 29	10	5.31915	5.31915	5.31915
	30-39	43	22.8723	22.8723	28.1915
	40-49	25	13.2979	13.2979	41.4894
	50-59	48	25.5319	25.5319	67.0213
	60-69	45	23.9362	23.9362	90.9574
	70+	17	9.04255	9.04255	100
	Ogółem	188	100	100
Dawca - żywy/zmarły
		Częstość	Procent	Procent ważnych	Procent skumulowany
Ważne	bd	2	1.06383	1.06383	1.06383
	zmarły	177	94.1489	94.1489	95.2128
	żywy	9	4.78723	4.78723	100
	Ogółem	188	100	100
Jeśli żywy - spokrewniony?
		Częstość	Procent	Procent ważnych	Procent skumulowany
Ważne	bd	2	1.06383	1.06383	1.06383
	nie	181	96.2766	96.2766	97.3404
	tak	5	2.65957	2.65957	100
	Ogółem	188	100	100
rok KTX
		Częstość	Procent	Procent ważnych	Procent skumulowany
Ważne	1981	1	0.531915	0.543478	0.543478
	1987	1	0.531915	0.543478	1.08696
	1989	1	0.531915	0.543478	1.63043
	1991	1	0.531915	0.543478	2.17391
	1992	2	1.06383	1.08696	3.26087
	1993	1	0.531915	0.543478	3.80435
	1997	4	2.12766	2.17391	5.97826
	1998	1	0.531915	0.543478	6.52174
	1999	6	3.19149	3.26087	9.78261
	2000	1	0.531915	0.543478	10.3261
	2001	2	1.06383	1.08696	11.413
	2002	5	2.65957	2.71739	14.1304
	2003	5	2.65957	2.71739	16.8478
	2004	11	5.85106	5.97826	22.8261
	2005	5	2.65957	2.71739	25.5435
	2006	2	1.06383	1.08696	26.6304
	2007	3	1.59574	1.63043	28.2609
	2008	12	6.38298	6.52174	34.7826
	2009	10	5.31915	5.43478	40.2174
	2010	16	8.51064	8.69565	48.913
	2011	10	5.31915	5.43478	54.3478
	2012	19	10.1064	10.3261	64.6739
	2013	12	6.38298	6.52174	71.1957
	2014	14	7.44681	7.6087	78.8043
	2015	13	6.91489	7.06522	85.8696
	2016	10	5.31915	5.43478	91.3043
	2017	10	5.31915	5.43478	96.7391
	2018	6	3.19149	3.26087	100
	Ogółem	184	97.8723	100
Braki danych	Systemowe braki danych	4	2.12766
Ogółem		188	100
wieknerek2
		Częstość	Procent	Procent ważnych	Procent skumulowany
Ważne	do 10	110	58.5106	59.7826	59.7826
	11-20	56	29.7872	30.4348	90.2174
	21+	18	9.57447	9.78261	100
	Ogółem	184	97.8723	100
Braki danych	Systemowe braki danych	4	2.12766
Ogółem		188	100
Numer KTX
		Częstość	Procent	Procent ważnych	Procent skumulowany
Ważne	1	163	86.7021	88.587	88.587
	2	19	10.1064	10.3261	98.913
	3	2	1.06383	1.08696	100
	Ogółem	184	97.8723	100
Braki danych	Systemowe braki danych	4	2.12766
Ogółem		188	100
Rodzaj TX
		Częstość	Procent	Procent ważnych	Procent skumulowany
Ważne	bd	4	2.12766	2.12766	2.12766
	ktx	158	84.0426	84.0426	86.1702
	ktx + Bricker	19	10.1064	10.1064	96.2766
	ktx + serce	1	0.531915	0.531915	96.8085
	ktx + trzustka	4	2.12766	2.12766	98.9362
	ktx + wątroba	2	1.06383	1.06383	100
	Ogółem	188	100	100
rok
		Częstość	Procent	Procent ważnych	Procent skumulowany
Ważne	2011	6	3.19149	3.19149	3.19149
	2012	28	14.8936	14.8936	18.0851
	2013	21	11.1702	11.1702	29.2553
	2014	27	14.3617	14.3617	43.617
	2015	31	16.4894	16.4894	60.1064
	2016	33	17.5532	17.5532	77.6596
	2017	20	10.6383	10.6383	88.2979
	2018	22	11.7021	11.7021	100
	Ogółem	188	100	100

## Sheet: tabele-by-rok
CROSSTABS
/TABLES=ampicillin2 fosfomycinTrometamol2 imipenem2 vancomycine2 linezolid2
gentamicinHighLevelsynergy2 streptomicinHighLevelsynergy2 tigecycline2 PŁEĆ wiek1 Dawcażywyzmarły
Jeśliżywyspokrewniony wieknerek2 NumerKTX RodzajTX BY rok
/FORMAT=AVALUE TABLES
/STATISTICS=CHISQ
/CELLS=COUNT COLUMN
/COUNT ROUND CELL.
Tabele krzyżowe (CROSSTABS)
Informacja o analizowanych danych
	Obserwacje
	Uwzględnione		Wykluczone		Ogółem
	N	Procent	N	Procent	N	Procent
ampicillin2 * rok	188	1	0	0	188	1
Fosfomycin/Trometamol * rok	186	0.989362	2	0.0106383	188	1
imipenem2 * rok	187	0.994681	1	0.00531915	188	1
vancomycine2 * rok	188	1	0	0	188	1
linezolid2 * rok	188	1	0	0	188	1
Gentamicin High Level (synergy) * rok	187	0.994681	1	0.00531915	188	1
Streptomicin High Level (synergy) * rok	186	0.989362	2	0.0106383	188	1
tigecycline2 * rok	166	0.882979	22	0.117021	188	1
PŁEĆ * rok	188	1	0	0	188	1
wiek1 * rok	188	1	0	0	188	1
Dawca - żywy/zmarły * rok	186	0.989362	2	0.0106383	188	1
Jeśli żywy - spokrewniony? * rok	186	0.989362	2	0.0106383	188	1
wieknerek2 * rok	184	0.978723	4	0.0212766	188	1
Numer KTX * rok	184	0.978723	4	0.0212766	188	1
Rodzaj TX * rok	188	1	0	0	188	1
ampicillin2 * rok
Tabela krzyżowa
			rok								Ogółem
			2011	2012	2013	2014	2015	2016	2017	2018
ampicillin2	R	Liczebność	0	1	0	2	0	0	2	0	5
		% z rok	0	0.0357143	0	0.0740741	0	0	0.1	0	0.0265957
	S	Liczebność	6	27	21	25	31	33	18	22	183
		% z rok	1	0.964286	1	0.925926	1	1	0.9	1	0.973404
Ogółem		Liczebność	6	28	21	27	31	33	20	22	188
		% z rok	1	1	1	1	1	1	1	1	1
Testy Chi-kwadrat
	Wartość	df	Istotność asymptotyczna (dwustronna)
Chi-kwadrat Pearsona	9,691a	7	0.206773		brak zależności
Iloraz wiarygodności	10.2455	7	0.175084
Test związku liniowego	5.70408e-06	1	0.998094
N ważnych obserwacji	188
a. 50,0% komórek (8) ma liczebność oczekiwaną mniejszą niż 5. Minimalna liczebność oczekiwana wynosi ,16.
Fosfomycin/Trometamol * rok
Tabela krzyżowa
			rok								Ogółem
			2011	2012	2013	2014	2015	2016	2017	2018
Fosfomycin/Trometamol	R	Liczebność	0	0	0	0	0	1	1	3	5
		% z rok	0	0	0	0	0	0.0322581	0.05	0.136364	0.0268817
	S	Liczebność	6	28	21	27	31	30	19	19	181
		% z rok	1	1	1	1	1	0.967742	0.95	0.863636	0.973118
Ogółem		Liczebność	6	28	21	27	31	31	20	22	186
		% z rok	1	1	1	1	1	1	1	1	1
Testy Chi-kwadrat
	Wartość	df	Istotność asymptotyczna (dwustronna)
Chi-kwadrat Pearsona	13,645a	7	0.0578682		na granicy istotności
Iloraz wiarygodności	11.726	7	0.109938
Test związku liniowego	8.55989	1	0.00343651
N ważnych obserwacji	186
a. 50,0% komórek (8) ma liczebność oczekiwaną mniejszą niż 5. Minimalna liczebność oczekiwana wynosi ,16.
imipenem2 * rok
Tabela krzyżowa
			rok								Ogółem
			2011	2012	2013	2014	2015	2016	2017	2018
imipenem2	R	Liczebność	0	1	0	2	0	0	1	0	4
		% z rok	0	0.0357143	0	0.0740741	0	0	0.05	0	0.0213904
	S	Liczebność	6	27	20	25	31	33	19	22	183
		% z rok	1	0.964286	1	0.925926	1	1	0.95	1	0.97861
Ogółem		Liczebność	6	28	20	27	31	33	20	22	187
		% z rok	1	1	1	1	1	1	1	1	1
Testy Chi-kwadrat
	Wartość	df	Istotność asymptotyczna (dwustronna)
Chi-kwadrat Pearsona	7,085a	7	0.420124		brak zależności
Iloraz wiarygodności	7.84465	7	0.346491
Test związku liniowego	0.31128	1	0.576896
N ważnych obserwacji	187
a. 50,0% komórek (8) ma liczebność oczekiwaną mniejszą niż 5. Minimalna liczebność oczekiwana wynosi ,13.
vancomycine2 * rok
Tabela krzyżowa
			rok								Ogółem
			2011	2012	2013	2014	2015	2016	2017	2018
vancomycine2	R	Liczebność	0	1	0	0	0	0	1	0	2
		% z rok	0	0.0357143	0	0	0	0	0.05	0	0.0106383
	S	Liczebność	6	27	21	27	31	33	19	22	186
		% z rok	1	0.964286	1	1	1	1	0.95	1	0.989362
Ogółem		Liczebność	6	28	21	27	31	33	20	22	188
		% z rok	1	1	1	1	1	1	1	1	1
Testy Chi-kwadrat
	Wartość	df	Istotność asymptotyczna (dwustronna)
Chi-kwadrat Pearsona	6,122a	7	0.525547		brak zależności
Iloraz wiarygodności	5.58296	7	0.589198
Test związku liniowego	0.0439987	1	0.833856
N ważnych obserwacji	188
a. 50,0% komórek (8) ma liczebność oczekiwaną mniejszą niż 5. Minimalna liczebność oczekiwana wynosi ,06.
linezolid2 * rok
Tabela krzyżowa
			rok								Ogółem
			2011	2012	2013	2014	2015	2016	2017	2018
linezolid2	R	Liczebność	0	0	0	0	0	0	0	1	1
		% z rok	0	0	0	0	0	0	0	0.0454545	0.00531915
	S	Liczebność	6	28	21	27	31	33	20	21	187
		% z rok	1	1	1	1	1	1	1	0.954545	0.994681
Ogółem		Liczebność	6	28	21	27	31	33	20	22	188
		% z rok	1	1	1	1	1	1	1	1	1
Testy Chi-kwadrat
	Wartość	df	Istotność asymptotyczna (dwustronna)
Chi-kwadrat Pearsona	7,586a	7	0.370529		brak zależności
Iloraz wiarygodności	4.33163	7	0.740885
Test związku liniowego	2.52871	1	0.111792
N ważnych obserwacji	188
a. 50,0% komórek (8) ma liczebność oczekiwaną mniejszą niż 5. Minimalna liczebność oczekiwana wynosi ,03.
Gentamicin High Level (synergy) * rok
Tabela krzyżowa
			rok								Ogółem
			2011	2012	2013	2014	2015	2016	2017	2018
Gentamicin High Level (synergy)	R	Liczebność	4	15	15	13	16	19	13	11	106
		% z rok	0.666667	0.535714	0.714286	0.481481	0.533333	0.575758	0.65	0.5	0.566845
	S	Liczebność	2	13	6	14	14	14	7	11	81
		% z rok	0.333333	0.464286	0.285714	0.518519	0.466667	0.424242	0.35	0.5	0.433155
Ogółem		Liczebność	6	28	21	27	30	33	20	22	187
		% z rok	1	1	1	1	1	1	1	1	1
Testy Chi-kwadrat
	Wartość	df	Istotność asymptotyczna (dwustronna)
Chi-kwadrat Pearsona	4,126a	7	0.765143		brak zależności
Iloraz wiarygodności	4.21416	7	0.754806
Test związku liniowego	0.105706	1	0.745087
N ważnych obserwacji	187
a. 12,5% komórek (2) ma liczebność oczekiwaną mniejszą niż 5. Minimalna liczebność oczekiwana wynosi 2,60.
Streptomicin High Level (synergy) * rok
Tabela krzyżowa
			rok								Ogółem
			2011	2012	2013	2014	2015	2016	2017	2018
Streptomicin High Level (synergy)	R	Liczebność	3	16	14	15	15	18	10	12	103
		% z rok	0.5	0.571429	0.666667	0.555556	0.5	0.545455	0.5	0.571429	0.553763
	S	Liczebność	3	12	7	12	15	15	10	9	83
		% z rok	0.5	0.428571	0.333333	0.444444	0.5	0.454545	0.5	0.428571	0.446237
Ogółem		Liczebność	6	28	21	27	30	33	20	21	186
		% z rok	1	1	1	1	1	1	1	1	1
Testy Chi-kwadrat
	Wartość	df	Istotność asymptotyczna (dwustronna)
Chi-kwadrat Pearsona	1,810a	7	0.969615		brak zależności
Iloraz wiarygodności	1.83444	7	0.968433
Test związku liniowego	0.212159	1	0.645081
N ważnych obserwacji	186
a. 12,5% komórek (2) ma liczebność oczekiwaną mniejszą niż 5. Minimalna liczebność oczekiwana wynosi 2,68.
tigecycline2 * rok
Tabela krzyżowa
			rok							Ogółem
			2011	2012	2013	2014	2015	2016	2017
tigecycline2	S	Liczebność	6	28	21	27	31	33	20	166
		% z rok	1	1	1	1	1	1	1	1
Ogółem		Liczebność	6	28	21	27	31	33	20	166
		% z rok	1	1	1	1	1	1	1	1
Testy Chi-kwadrat
	Wartość
Chi-kwadrat Pearsona	.a
N ważnych obserwacji	166
a. Statystyki nie zostały obliczone, ponieważ tigecycline2 ma stałe wartości.
PŁEĆ * rok
Tabela krzyżowa
			rok								Ogółem
			2011	2012	2013	2014	2015	2016	2017	2018
PŁEĆ	K	Liczebność	2	20	13	14	19	16	7	11	102
		% z rok	0.333333	0.714286	0.619048	0.518519	0.612903	0.484848	0.35	0.5	0.542553
	M	Liczebność	4	8	8	13	12	17	13	11	86
		% z rok	0.666667	0.285714	0.380952	0.481481	0.387097	0.515152	0.65	0.5	0.457447
Ogółem		Liczebność	6	28	21	27	31	33	20	22	188
		% z rok	1	1	1	1	1	1	1	1	1
Testy Chi-kwadrat
	Wartość	df	Istotność asymptotyczna (dwustronna)
Chi-kwadrat Pearsona	9,153a	7	0.241887		brak zależności
Iloraz wiarygodności	9.32111	7	0.230416
N ważnych obserwacji	188
a. 12,5% komórek (2) ma liczebność oczekiwaną mniejszą niż 5. Minimalna liczebność oczekiwana wynosi 2,74.
wiek1 * rok
Tabela krzyżowa
			rok								Ogółem
			2011	2012	2013	2014	2015	2016	2017	2018
wiek1	do 29	Liczebność	0	4	0	1	1	1	3	0	10
		% z rok	0	0.142857	0	0.037037	0.0322581	0.030303	0.15	0	0.0531915
	30-39	Liczebność	2	5	5	9	8	7	3	4	43
		% z rok	0.333333	0.178571	0.238095	0.333333	0.258065	0.212121	0.15	0.181818	0.228723
	40-49	Liczebność	0	2	4	4	3	3	4	5	25
		% z rok	0	0.0714286	0.190476	0.148148	0.0967742	0.0909091	0.2	0.227273	0.132979
	50-59	Liczebność	3	11	4	6	10	7	5	2	48
		% z rok	0.5	0.392857	0.190476	0.222222	0.322581	0.212121	0.25	0.0909091	0.255319
	60-69	Liczebność	1	1	7	6	6	9	5	10	45
		% z rok	0.166667	0.0357143	0.333333	0.222222	0.193548	0.272727	0.25	0.454545	0.239362
	70+	Liczebność	0	5	1	1	3	6	0	1	17
		% z rok	0	0.178571	0.047619	0.037037	0.0967742	0.181818	0	0.0454545	0.0904255
Ogółem		Liczebność	6	28	21	27	31	33	20	22	188
		% z rok	1	1	1	1	1	1	1	1	1
Testy Chi-kwadrat
	Wartość	df	Istotność asymptotyczna (dwustronna)
Chi-kwadrat Pearsona	46,071a	35	0.0997918		brak zależności
Iloraz wiarygodności	50.3549	35	0.0448472
Test związku liniowego	0.813032	1	0.367225
N ważnych obserwacji	188
a. 62,5% komórek (30) ma liczebność oczekiwaną mniejszą niż 5. Minimalna liczebność oczekiwana wynosi ,32.
Dawca - żywy/zmarły * rok
Tabela krzyżowa
			rok								Ogółem
			2011	2012	2013	2014	2015	2016	2017	2018
Dawca - żywy/zmarły	zmarły	Liczebność	3	28	21	26	28	31	19	21	177
		% z rok	0.5	1	1	0.962963	0.933333	0.96875	0.95	0.954545	0.951613
	żywy	Liczebność	3	0	0	1	2	1	1	1	9
		% z rok	0.5	0	0	0.037037	0.0666667	0.03125	0.05	0.0454545	0.0483871
Ogółem		Liczebność	6	28	21	27	30	32	20	22	186
		% z rok	1	1	1	1	1	1	1	1	1
Testy Chi-kwadrat
	Wartość	df	Istotność asymptotyczna (dwustronna)
Chi-kwadrat Pearsona	29,570a	7	0.000113827		jest zalezność
Iloraz wiarygodności	15.5265	7	0.0298119
N ważnych obserwacji	186
a. 50,0% komórek (8) ma liczebność oczekiwaną mniejszą niż 5. Minimalna liczebność oczekiwana wynosi ,29.
Jeśli żywy - spokrewniony? * rok
Tabela krzyżowa
			rok								Ogółem
			2011	2012	2013	2014	2015	2016	2017	2018
Jeśli żywy - spokrewniony?	nie	Liczebność	5	28	21	26	29	31	20	21	181
		% z rok	0.833333	1	1	0.962963	0.966667	0.96875	1	0.954545	0.973118
	tak	Liczebność	1	0	0	1	1	1	0	1	5
		% z rok	0.166667	0	0	0.037037	0.0333333	0.03125	0	0.0454545	0.0268817
Ogółem		Liczebność	6	28	21	27	30	32	20	22	186
		% z rok	1	1	1	1	1	1	1	1	1
Testy Chi-kwadrat
	Wartość	df	Istotność asymptotyczna (dwustronna)
Chi-kwadrat Pearsona	6,855a	7	0.444082		brak zależności
Iloraz wiarygodności	6.26205	7	0.509506
N ważnych obserwacji	186
a. 50,0% komórek (8) ma liczebność oczekiwaną mniejszą niż 5. Minimalna liczebność oczekiwana wynosi ,16.
wieknerek2 * rok
Tabela krzyżowa
			rok								Ogółem
			2011	2012	2013	2014	2015	2016	2017	2018
wieknerek2	do 10	Liczebność	2	17	9	15	17	22	16	12	110
		% z rok	0.333333	0.62963	0.45	0.555556	0.566667	0.6875	0.8	0.545455	0.597826
	11-20	Liczebność	3	8	9	7	10	7	3	9	56
		% z rok	0.5	0.296296	0.45	0.259259	0.333333	0.21875	0.15	0.409091	0.304348
	21+	Liczebność	1	2	2	5	3	3	1	1	18
		% z rok	0.166667	0.0740741	0.1	0.185185	0.1	0.09375	0.05	0.0454545	0.0978261
Ogółem		Liczebność	6	27	20	27	30	32	20	22	184
		% z rok	1	1	1	1	1	1	1	1	1
Testy Chi-kwadrat
	Wartość	df	Istotność asymptotyczna (dwustronna)
Chi-kwadrat Pearsona	12,699a	14	0.550372		brak zależności
Iloraz wiarygodności	12.6067	14	0.557698
Test związku liniowego	2.01227	1	0.156032
N ważnych obserwacji	184
a. 41,7% komórek (10) ma liczebność oczekiwaną mniejszą niż 5. Minimalna liczebność oczekiwana wynosi ,59.
Numer KTX * rok
Tabela krzyżowa
			rok								Ogółem
			2011	2012	2013	2014	2015	2016	2017	2018
Numer KTX	1	Liczebność	6	22	19	23	28	29	19	17	163
		% z rok	1	0.814815	0.95	0.851852	0.933333	0.90625	0.95	0.772727	0.88587
	2	Liczebność	0	5	1	3	2	3	1	4	19
		% z rok	0	0.185185	0.05	0.111111	0.0666667	0.09375	0.05	0.181818	0.103261
	3	Liczebność	0	0	0	1	0	0	0	1	2
		% z rok	0	0	0	0.037037	0	0	0	0.0454545	0.0108696
Ogółem		Liczebność	6	27	20	27	30	32	20	22	184
		% z rok	1	1	1	1	1	1	1	1	1
Testy Chi-kwadrat
	Wartość	df	Istotność asymptotyczna (dwustronna)
Chi-kwadrat Pearsona	11,683a	14	0.631757		brak zależności
Iloraz wiarygodności	11.7713	14	0.624667
Test związku liniowego	0.278872	1	0.597442
N ważnych obserwacji	184
a. 66,7% komórek (16) ma liczebność oczekiwaną mniejszą niż 5. Minimalna liczebność oczekiwana wynosi ,07.
Rodzaj TX * rok
Tabela krzyżowa
			rok								Ogółem
			2011	2012	2013	2014	2015	2016	2017	2018
Rodzaj TX	bd	Liczebność	0	1	1	0	1	1	0	0	4
		% z rok	0	0.0357143	0.047619	0	0.0322581	0.030303	0	0	0.0212766
	ktx	Liczebność	5	25	17	21	26	27	18	19	158
		% z rok	0.833333	0.892857	0.809524	0.777778	0.83871	0.818182	0.9	0.863636	0.840426
	ktx + Bricker	Liczebność	1	1	2	4	4	4	1	2	19
		% z rok	0.166667	0.0357143	0.0952381	0.148148	0.129032	0.121212	0.05	0.0909091	0.101064
	ktx + serce	Liczebność	0	0	1	0	0	0	0	0	1
		% z rok	0	0	0.047619	0	0	0	0	0	0.00531915
	ktx + trzustka	Liczebność	0	1	0	1	0	0	1	1	4
		% z rok	0	0.0357143	0	0.037037	0	0	0.05	0.0454545	0.0212766
	ktx + wątroba	Liczebność	0	0	0	1	0	1	0	0	2
		% z rok	0	0	0	0.037037	0	0.030303	0	0	0.0106383
Ogółem		Liczebność	6	28	21	27	31	33	20	22	188
		% z rok	1	1	1	1	1	1	1	1	1
Testy Chi-kwadrat
	Wartość	df	Istotność asymptotyczna (dwustronna)
Chi-kwadrat Pearsona	22,354a	35	0.951822		brak zależności
Iloraz wiarygodności	22.2105	35	0.954108
N ważnych obserwacji	188
a. 83,3% komórek (40) ma liczebność oczekiwaną mniejszą niż 5. Minimalna liczebność oczekiwana wynosi ,03.

## Sheet: ampicillin
* Estymacja krzywej.
TSET NEWVAR=NONE.
CURVEFIT
/VARIABLES=ampicillin2 WITH rok
/CONSTANT
/MODEL=LINEAR
/PLOT FIT.
Dopasowanie krzywej (CURVEFIT)
Uwagi
Raport sporządzono		03-NOV-2019 08:51:44
Komentarze
Dane wejściowe	Plik danych	D:\JANUSZ\bakterie2020\faecalis4.sav
	Roboczy plik danych	ZbiórDanych1
	Filtr	<brak>
	Waga	<brak>
	Podział na podzbiory	<brak>
	Liczba obserwacji w roboczym pliku danych	188
Traktowanie braków danych	Definicja braków danych	Wartości zdefiniowane przez użytkownika jako braki danych są traktowane jako braki danych.
	Użycie obserwacji	Obserwacje z brakami danych w dowolnej z określonych zmiennych nie są używane w analizie.
Komenda		CURVEFIT /VARIABLES=ampicillin2 WITH rok /CONSTANT /MODEL=LINEAR /PLOT FIT.
Zasoby	Czas procesora	00:00:00,16
	Czas wykonania	00:00:00,14
Użyte obserwacje	Od	Pierwsza obserwacja
	Do	Ostatnia obserwacja
Predykcja	Od	Pierwsza obserwacja z zaznaczonego do użycia okresu
	Do	Ostatnia obserwacja
Ustawienia szeregów czasowych (TSET)	Wynik	PRINT = DEFAULT
	Zapisywanie nowych zmiennych	NEWVAR = NONE
	Maksymalna liczba przesunięć na wykresach autokorelacji i autokorelacji cząstkowych	MXAUTO = 16
	Maksymalna liczba przesunięć na wykresach korelacji krzyżowych	MXCROSS = 7
	Maksymalna liczba nowych zmiennych generowanych przez procedurę	MXNEWVAR = 60
	Maksymalna liczba nowych obserwacji generowanych przez procedurę	MXPREDICT = 1000
	Traktowanie braków danych użytkownika	MISSING = EXCLUDE
	Wartość procentowa przedziału ufności	CIN = 95
	Tolerancja dla wprowadzania zmiennych w równaniach regresji	TOLER = ,0001
	Dopuszczalna zmiana w parametrze iteracyjnym	CNVERGE = ,001
	Metoda wyliczania błędów standardowych dla autokorelacji	ACFSE = IND
	Długość okresu sezonowości	Nieokreślone
	Zmienna opisująca obserwacje na wykresach	Nieokreślone
	Równania zawierają	CONSTANT
Opis modelu
Nazwa modelu		MOD_11
Zmienna zależna	1	ampicillin2
Równanie	1	Liniowy
Zmienna niezależna		rok
Stała		Uwzględnione
Zmienna opisująca obserwacje na wykresach		Nieokreślone
Informacja o analizowanych danych
	N
Ogółem obserwacji	188
Obserwacje wykluczonea	0
Obserwacje prognozowane	0
Nowo utworzone obserwacje	0
a. Obserwacje z brakami danych w dowolnej ze zmiennych są wykluczane z analizy.
Podsumowanie przetwarzanych zmiennych
		Zmienne
		Zależna	Niezależna
		ampicillin2	rok
Liczba dodatnich wartości		188	188
Liczba zer		0	0
Liczba ujemnych wartości		0	0
Liczba braków danych	Brak danych zdefiniowany przez użytkownika	0	0
	Systemowy brak danych	0	0
Podsumowanie modelu i oszacowań parametrów
Zmienna zależna:	ampicillin2
Równanie	Model - podsumowanie					Oceny parametrów
	R-kwadrat	F	df1	df2	Istotność	Stała	b1
Liniowy	3.05031e-08	5.67358e-06	1	186	0.998102	2.00152	-1.39552e-05			nieistotny
Zmienną niezależną jest rok .

## Sheet: fosfomycintrometamol
* Estymacja krzywej.
TSET NEWVAR=NONE.
CURVEFIT
/VARIABLES=fosfomycinTrometamol2 WITH rok
/CONSTANT
/MODEL=LINEAR
/PLOT FIT.
Dopasowanie krzywej (CURVEFIT)
Uwagi
Raport sporządzono		03-NOV-2019 08:56:55
Komentarze
Dane wejściowe	Plik danych	D:\JANUSZ\bakterie2020\faecalis4.sav
	Roboczy plik danych	ZbiórDanych1
	Filtr	<brak>
	Waga	<brak>
	Podział na podzbiory	<brak>
	Liczba obserwacji w roboczym pliku danych	188
Traktowanie braków danych	Definicja braków danych	Wartości zdefiniowane przez użytkownika jako braki danych są traktowane jako braki danych.
	Użycie obserwacji	Obserwacje z brakami danych w dowolnej z określonych zmiennych nie są używane w analizie.
Komenda		CURVEFIT /VARIABLES=fosfomycinTrometamol2 WITH rok /CONSTANT /MODEL=LINEAR /PLOT FIT.
Zasoby	Czas procesora	00:00:00,14
	Czas wykonania	00:00:00,13
Użyte obserwacje	Od	Pierwsza obserwacja
	Do	Ostatnia obserwacja
Predykcja	Od	Pierwsza obserwacja z zaznaczonego do użycia okresu
	Do	Ostatnia obserwacja
Ustawienia szeregów czasowych (TSET)	Wynik	PRINT = DEFAULT
	Zapisywanie nowych zmiennych	NEWVAR = NONE
	Maksymalna liczba przesunięć na wykresach autokorelacji i autokorelacji cząstkowych	MXAUTO = 16
	Maksymalna liczba przesunięć na wykresach korelacji krzyżowych	MXCROSS = 7
	Maksymalna liczba nowych zmiennych generowanych przez procedurę	MXNEWVAR = 60
	Maksymalna liczba nowych obserwacji generowanych przez procedurę	MXPREDICT = 1000
	Traktowanie braków danych użytkownika	MISSING = EXCLUDE
	Wartość procentowa przedziału ufności	CIN = 95
	Tolerancja dla wprowadzania zmiennych w równaniach regresji	TOLER = ,0001
	Dopuszczalna zmiana w parametrze iteracyjnym	CNVERGE = ,001
	Metoda wyliczania błędów standardowych dla autokorelacji	ACFSE = IND
	Długość okresu sezonowości	Nieokreślone
	Zmienna opisująca obserwacje na wykresach	Nieokreślone
	Równania zawierają	CONSTANT
Opis modelu
Nazwa modelu		MOD_12
Zmienna zależna	1	Fosfomycin/Trometamol
Równanie	1	Liniowy
Zmienna niezależna		rok
Stała		Uwzględnione
Zmienna opisująca obserwacje na wykresach		Nieokreślone
Informacja o analizowanych danych
	N
Ogółem obserwacji	188
Obserwacje wykluczonea	2
Obserwacje prognozowane	0
Nowo utworzone obserwacje	0
a. Obserwacje z brakami danych w dowolnej ze zmiennych są wykluczane z analizy.
Podsumowanie przetwarzanych zmiennych
		Zmienne
		Zależna	Niezależna
		Fosfomycin/Trometamol	rok
Liczba dodatnich wartości		186	188
Liczba zer		0	0
Liczba ujemnych wartości		0	0
Liczba braków danych	Brak danych zdefiniowany przez użytkownika	2	0
	Systemowy brak danych	0	0
Podsumowanie modelu i oszacowań parametrów
Zmienna zależna:	Fosfomycin/Trometamol
Równanie	Model - podsumowanie					Oceny parametrów
	R-kwadrat	F	df1	df2	Istotność	Stała	b1
Liniowy	0.0462697	8.92665	1	184	0.0031938	36.6636	-0.0172179			ok
Zmienną niezależną jest rok .

## Sheet: imipenem
* Estymacja krzywej.
TSET NEWVAR=NONE.
CURVEFIT
/VARIABLES=imipenem2 WITH rok
/CONSTANT
/MODEL=LINEAR
/PLOT FIT.
Dopasowanie krzywej (CURVEFIT)
Uwagi
Raport sporządzono		03-NOV-2019 09:00:39
Komentarze
Dane wejściowe	Plik danych	D:\JANUSZ\bakterie2020\faecalis4.sav
	Roboczy plik danych	ZbiórDanych1
	Filtr	<brak>
	Waga	<brak>
	Podział na podzbiory	<brak>
	Liczba obserwacji w roboczym pliku danych	188
Traktowanie braków danych	Definicja braków danych	Wartości zdefiniowane przez użytkownika jako braki danych są traktowane jako braki danych.
	Użycie obserwacji	Obserwacje z brakami danych w dowolnej z określonych zmiennych nie są używane w analizie.
Komenda		CURVEFIT /VARIABLES=imipenem2 WITH rok /CONSTANT /MODEL=LINEAR /PLOT FIT.
Zasoby	Czas procesora	00:00:00,16
	Czas wykonania	00:00:00,13
Użyte obserwacje	Od	Pierwsza obserwacja
	Do	Ostatnia obserwacja
Predykcja	Od	Pierwsza obserwacja z zaznaczonego do użycia okresu
	Do	Ostatnia obserwacja
Ustawienia szeregów czasowych (TSET)	Wynik	PRINT = DEFAULT
	Zapisywanie nowych zmiennych	NEWVAR = NONE
	Maksymalna liczba przesunięć na wykresach autokorelacji i autokorelacji cząstkowych	MXAUTO = 16
	Maksymalna liczba przesunięć na wykresach korelacji krzyżowych	MXCROSS = 7
	Maksymalna liczba nowych zmiennych generowanych przez procedurę	MXNEWVAR = 60
	Maksymalna liczba nowych obserwacji generowanych przez procedurę	MXPREDICT = 1000
	Traktowanie braków danych użytkownika	MISSING = EXCLUDE
	Wartość procentowa przedziału ufności	CIN = 95
	Tolerancja dla wprowadzania zmiennych w równaniach regresji	TOLER = ,0001
	Dopuszczalna zmiana w parametrze iteracyjnym	CNVERGE = ,001
	Metoda wyliczania błędów standardowych dla autokorelacji	ACFSE = IND
	Długość okresu sezonowości	Nieokreślone
	Zmienna opisująca obserwacje na wykresach	Nieokreślone
	Równania zawierają	CONSTANT
Opis modelu
Nazwa modelu		MOD_13
Zmienna zależna	1	imipenem2
Równanie	1	Liniowy
Zmienna niezależna		rok
Stała		Uwzględnione
Zmienna opisująca obserwacje na wykresach		Nieokreślone
Informacja o analizowanych danych
	N
Ogółem obserwacji	188
Obserwacje wykluczonea	1
Obserwacje prognozowane	0
Nowo utworzone obserwacje	0
a. Obserwacje z brakami danych w dowolnej ze zmiennych są wykluczane z analizy.
Podsumowanie przetwarzanych zmiennych
		Zmienne
		Zależna	Niezależna
		imipenem2	rok
Liczba dodatnich wartości		187	188
Liczba zer		0	0
Liczba ujemnych wartości		0	0
Liczba braków danych	Brak danych zdefiniowany przez użytkownika	1	0
	Systemowy brak danych	0	0
Podsumowanie modelu i oszacowań parametrów
Zmienna zależna:	imipenem2
Równanie	Model - podsumowanie					Oceny parametrów
	R-kwadrat	F	df1	df2	Istotność	Stała	b1
Liniowy	0.00167355	0.310125	1	185	0.578276	-3.94036	0.00293774		nieistotny
Zmienną niezależną jest rok .

## Sheet: vancomycin
* Estymacja krzywej.
TSET NEWVAR=NONE.
CURVEFIT
/VARIABLES=vancomycine2 WITH rok
/CONSTANT
/MODEL=LINEAR
/PLOT FIT.
Dopasowanie krzywej (CURVEFIT)
Uwagi
Raport sporządzono		03-NOV-2019 09:03:55
Komentarze
Dane wejściowe	Plik danych	D:\JANUSZ\bakterie2020\faecalis4.sav
	Roboczy plik danych	ZbiórDanych1
	Filtr	<brak>
	Waga	<brak>
	Podział na podzbiory	<brak>
	Liczba obserwacji w roboczym pliku danych	188
Traktowanie braków danych	Definicja braków danych	Wartości zdefiniowane przez użytkownika jako braki danych są traktowane jako braki danych.
	Użycie obserwacji	Obserwacje z brakami danych w dowolnej z określonych zmiennych nie są używane w analizie.
Komenda		CURVEFIT /VARIABLES=vancomycine2 WITH rok /CONSTANT /MODEL=LINEAR /PLOT FIT.
Zasoby	Czas procesora	00:00:00,14
	Czas wykonania	00:00:00,13
Użyte obserwacje	Od	Pierwsza obserwacja
	Do	Ostatnia obserwacja
Predykcja	Od	Pierwsza obserwacja z zaznaczonego do użycia okresu
	Do	Ostatnia obserwacja
Ustawienia szeregów czasowych (TSET)	Wynik	PRINT = DEFAULT
	Zapisywanie nowych zmiennych	NEWVAR = NONE
	Maksymalna liczba przesunięć na wykresach autokorelacji i autokorelacji cząstkowych	MXAUTO = 16
	Maksymalna liczba przesunięć na wykresach korelacji krzyżowych	MXCROSS = 7
	Maksymalna liczba nowych zmiennych generowanych przez procedurę	MXNEWVAR = 60
	Maksymalna liczba nowych obserwacji generowanych przez procedurę	MXPREDICT = 1000
	Traktowanie braków danych użytkownika	MISSING = EXCLUDE
	Wartość procentowa przedziału ufności	CIN = 95
	Tolerancja dla wprowadzania zmiennych w równaniach regresji	TOLER = ,0001
	Dopuszczalna zmiana w parametrze iteracyjnym	CNVERGE = ,001
	Metoda wyliczania błędów standardowych dla autokorelacji	ACFSE = IND
	Długość okresu sezonowości	Nieokreślone
	Zmienna opisująca obserwacje na wykresach	Nieokreślone
	Równania zawierają	CONSTANT
Opis modelu
Nazwa modelu		MOD_14
Zmienna zależna	1	vancomycine2
Równanie	1	Liniowy
Zmienna niezależna		rok
Stała		Uwzględnione
Zmienna opisująca obserwacje na wykresach		Nieokreślone
Informacja o analizowanych danych
	N
Ogółem obserwacji	188
Obserwacje wykluczonea	0
Obserwacje prognozowane	0
Nowo utworzone obserwacje	0
a. Obserwacje z brakami danych w dowolnej ze zmiennych są wykluczane z analizy.
Podsumowanie przetwarzanych zmiennych
		Zmienne
		Zależna	Niezależna
		vancomycine2	rok
Liczba dodatnich wartości		188	188
Liczba zer		0	0
Liczba ujemnych wartości		0	0
Liczba braków danych	Brak danych zdefiniowany przez użytkownika	0	0
	Systemowy brak danych	0	0
Podsumowanie modelu i oszacowań parametrów
Zmienna zależna:	vancomycine2
Równanie	Model - podsumowanie					Oceny parametrów
	R-kwadrat	F	df1	df2	Istotność	Stała	b1
Liniowy	0.000235287	0.0437737	1	186	0.834504	0.414818	0.00078149		nieistotny
Zmienną niezależną jest rok .

## Sheet: linezolid
* Estymacja krzywej.
TSET NEWVAR=NONE.
CURVEFIT
/VARIABLES=linezolid2 WITH rok
/CONSTANT
/MODEL=LINEAR
/PLOT FIT.
Dopasowanie krzywej (CURVEFIT)
Uwagi
Raport sporządzono		03-NOV-2019 09:09:07
Komentarze
Dane wejściowe	Plik danych	D:\JANUSZ\bakterie2020\faecalis4.sav
	Roboczy plik danych	ZbiórDanych1
	Filtr	<brak>
	Waga	<brak>
	Podział na podzbiory	<brak>
	Liczba obserwacji w roboczym pliku danych	188
Traktowanie braków danych	Definicja braków danych	Wartości zdefiniowane przez użytkownika jako braki danych są traktowane jako braki danych.
	Użycie obserwacji	Obserwacje z brakami danych w dowolnej z określonych zmiennych nie są używane w analizie.
Komenda		CURVEFIT /VARIABLES=linezolid2 WITH rok /CONSTANT /MODEL=LINEAR /PLOT FIT.
Zasoby	Czas procesora	00:00:00,16
	Czas wykonania	00:00:00,13
Użyte obserwacje	Od	Pierwsza obserwacja
	Do	Ostatnia obserwacja
Predykcja	Od	Pierwsza obserwacja z zaznaczonego do użycia okresu
	Do	Ostatnia obserwacja
Ustawienia szeregów czasowych (TSET)	Wynik	PRINT = DEFAULT
	Zapisywanie nowych zmiennych	NEWVAR = NONE
	Maksymalna liczba przesunięć na wykresach autokorelacji i autokorelacji cząstkowych	MXAUTO = 16
	Maksymalna liczba przesunięć na wykresach korelacji krzyżowych	MXCROSS = 7
	Maksymalna liczba nowych zmiennych generowanych przez procedurę	MXNEWVAR = 60
	Maksymalna liczba nowych obserwacji generowanych przez procedurę	MXPREDICT = 1000
	Traktowanie braków danych użytkownika	MISSING = EXCLUDE
	Wartość procentowa przedziału ufności	CIN = 95
	Tolerancja dla wprowadzania zmiennych w równaniach regresji	TOLER = ,0001
	Dopuszczalna zmiana w parametrze iteracyjnym	CNVERGE = ,001
	Metoda wyliczania błędów standardowych dla autokorelacji	ACFSE = IND
	Długość okresu sezonowości	Nieokreślone
	Zmienna opisująca obserwacje na wykresach	Nieokreślone
	Równania zawierają	CONSTANT
Opis modelu
Nazwa modelu		MOD_15
Zmienna zależna	1	linezolid2
Równanie	1	Liniowy
Zmienna niezależna		rok
Stała		Uwzględnione
Zmienna opisująca obserwacje na wykresach		Nieokreślone
Informacja o analizowanych danych
	N
Ogółem obserwacji	188
Obserwacje wykluczonea	0
Obserwacje prognozowane	0
Nowo utworzone obserwacje	0
a. Obserwacje z brakami danych w dowolnej ze zmiennych są wykluczane z analizy.
Podsumowanie przetwarzanych zmiennych
		Zmienne
		Zależna	Niezależna
		linezolid2	rok
Liczba dodatnich wartości		188	188
Liczba zer		0	0
Liczba ujemnych wartości		0	0
Liczba braków danych	Brak danych zdefiniowany przez użytkownika	0	0
	Systemowy brak danych	0	0
Podsumowanie modelu i oszacowań parametrów
Zmienna zależna:	linezolid2
Równanie	Model - podsumowanie					Oceny parametrów
	R-kwadrat	F	df1	df2	Istotność	Stała	b1
Liniowy	0.0135225	2.54966	1	186	0.112015	10.4579	-0.00420051			nieistotny
Zmienną niezależną jest rok .

## Sheet: gentamicin...
* Estymacja krzywej.
TSET NEWVAR=NONE.
CURVEFIT
/VARIABLES=gentamicinHighLevelsynergy2 WITH rok
/CONSTANT
/MODEL=LINEAR
/PLOT FIT.
Dopasowanie krzywej (CURVEFIT)
Uwagi
Raport sporządzono		03-NOV-2019 09:10:54
Komentarze
Dane wejściowe	Plik danych	D:\JANUSZ\bakterie2020\faecalis4.sav
	Roboczy plik danych	ZbiórDanych1
	Filtr	<brak>
	Waga	<brak>
	Podział na podzbiory	<brak>
	Liczba obserwacji w roboczym pliku danych	188
Traktowanie braków danych	Definicja braków danych	Wartości zdefiniowane przez użytkownika jako braki danych są traktowane jako braki danych.
	Użycie obserwacji	Obserwacje z brakami danych w dowolnej z określonych zmiennych nie są używane w analizie.
Komenda		CURVEFIT /VARIABLES=gentamicinHighLevelsynergy2 WITH rok /CONSTANT /MODEL=LINEAR /PLOT FIT.
Zasoby	Czas procesora	00:00:00,20
	Czas wykonania	00:00:00,14
Użyte obserwacje	Od	Pierwsza obserwacja
	Do	Ostatnia obserwacja
Predykcja	Od	Pierwsza obserwacja z zaznaczonego do użycia okresu
	Do	Ostatnia obserwacja
Ustawienia szeregów czasowych (TSET)	Wynik	PRINT = DEFAULT
	Zapisywanie nowych zmiennych	NEWVAR = NONE
	Maksymalna liczba przesunięć na wykresach autokorelacji i autokorelacji cząstkowych	MXAUTO = 16
	Maksymalna liczba przesunięć na wykresach korelacji krzyżowych	MXCROSS = 7
	Maksymalna liczba nowych zmiennych generowanych przez procedurę	MXNEWVAR = 60
	Maksymalna liczba nowych obserwacji generowanych przez procedurę	MXPREDICT = 1000
	Traktowanie braków danych użytkownika	MISSING = EXCLUDE
	Wartość procentowa przedziału ufności	CIN = 95
	Tolerancja dla wprowadzania zmiennych w równaniach regresji	TOLER = ,0001
	Dopuszczalna zmiana w parametrze iteracyjnym	CNVERGE = ,001
	Metoda wyliczania błędów standardowych dla autokorelacji	ACFSE = IND
	Długość okresu sezonowości	Nieokreślone
	Zmienna opisująca obserwacje na wykresach	Nieokreślone
	Równania zawierają	CONSTANT
Opis modelu
Nazwa modelu		MOD_16
Zmienna zależna	1	Gentamicin High Level (synergy)
Równanie	1	Liniowy
Zmienna niezależna		rok
Stała		Uwzględnione
Zmienna opisująca obserwacje na wykresach		Nieokreślone
Informacja o analizowanych danych
	N
Ogółem obserwacji	188
Obserwacje wykluczonea	1
Obserwacje prognozowane	0
Nowo utworzone obserwacje	0
a. Obserwacje z brakami danych w dowolnej ze zmiennych są wykluczane z analizy.
Podsumowanie przetwarzanych zmiennych
		Zmienne
		Zależna	Niezależna
		Gentamicin High Level (synergy)	rok
Liczba dodatnich wartości		187	188
Liczba zer		0	0
Liczba ujemnych wartości		0	0
Liczba braków danych	Brak danych zdefiniowany przez użytkownika	1	0
	Systemowy brak danych	0	0
Podsumowanie modelu i oszacowań parametrów
Zmienna zależna:	Gentamicin High Level (synergy)
Równanie	Model - podsumowanie					Oceny parametrów
	R-kwadrat	F	df1	df2	Istotność	Stała	b1
Liniowy	0.000568311	0.105197	1	185	0.746046	-10.3549	0.00585074			niestotny
Zmienną niezależną jest rok .

## Sheet: streptomicin...
* Estymacja krzywej.
TSET NEWVAR=NONE.
CURVEFIT
/VARIABLES=streptomicinHighLevelsynergy2 WITH rok
/CONSTANT
/MODEL=LINEAR
/PLOT FIT.
Dopasowanie krzywej (CURVEFIT)
Uwagi
Raport sporządzono		03-NOV-2019 09:15:13
Komentarze
Dane wejściowe	Plik danych	D:\JANUSZ\bakterie2020\faecalis4.sav
	Roboczy plik danych	ZbiórDanych1
	Filtr	<brak>
	Waga	<brak>
	Podział na podzbiory	<brak>
	Liczba obserwacji w roboczym pliku danych	188
Traktowanie braków danych	Definicja braków danych	Wartości zdefiniowane przez użytkownika jako braki danych są traktowane jako braki danych.
	Użycie obserwacji	Obserwacje z brakami danych w dowolnej z określonych zmiennych nie są używane w analizie.
Komenda		CURVEFIT /VARIABLES=streptomicinHighLevelsynergy2 WITH rok /CONSTANT /MODEL=LINEAR /PLOT FIT.
Zasoby	Czas procesora	00:00:00,16
	Czas wykonania	00:00:00,13
Użyte obserwacje	Od	Pierwsza obserwacja
	Do	Ostatnia obserwacja
Predykcja	Od	Pierwsza obserwacja z zaznaczonego do użycia okresu
	Do	Ostatnia obserwacja
Ustawienia szeregów czasowych (TSET)	Wynik	PRINT = DEFAULT
	Zapisywanie nowych zmiennych	NEWVAR = NONE
	Maksymalna liczba przesunięć na wykresach autokorelacji i autokorelacji cząstkowych	MXAUTO = 16
	Maksymalna liczba przesunięć na wykresach korelacji krzyżowych	MXCROSS = 7
	Maksymalna liczba nowych zmiennych generowanych przez procedurę	MXNEWVAR = 60
	Maksymalna liczba nowych obserwacji generowanych przez procedurę	MXPREDICT = 1000
	Traktowanie braków danych użytkownika	MISSING = EXCLUDE
	Wartość procentowa przedziału ufności	CIN = 95
	Tolerancja dla wprowadzania zmiennych w równaniach regresji	TOLER = ,0001
	Dopuszczalna zmiana w parametrze iteracyjnym	CNVERGE = ,001
	Metoda wyliczania błędów standardowych dla autokorelacji	ACFSE = IND
	Długość okresu sezonowości	Nieokreślone
	Zmienna opisująca obserwacje na wykresach	Nieokreślone
	Równania zawierają	CONSTANT
Opis modelu
Nazwa modelu		MOD_17
Zmienna zależna	1	Streptomicin High Level (synergy)
Równanie	1	Liniowy
Zmienna niezależna		rok
Stała		Uwzględnione
Zmienna opisująca obserwacje na wykresach		Nieokreślone
Informacja o analizowanych danych
	N
Ogółem obserwacji	188
Obserwacje wykluczonea	2
Obserwacje prognozowane	0
Nowo utworzone obserwacje	0
a. Obserwacje z brakami danych w dowolnej ze zmiennych są wykluczane z analizy.
Podsumowanie przetwarzanych zmiennych
		Zmienne
		Zależna	Niezależna
		Streptomicin High Level (synergy)	rok
Liczba dodatnich wartości		186	188
Liczba zer		0	0
Liczba ujemnych wartości		0	0
Liczba braków danych	Brak danych zdefiniowany przez użytkownika	2	0
	Systemowy brak danych	0	0
Podsumowanie modelu i oszacowań parametrów
Zmienna zależna:	Streptomicin High Level (synergy)
Równanie	Model - podsumowanie					Oceny parametrów
	R-kwadrat	F	df1	df2	Istotność	Stała	b1
Liniowy	0.0011468	0.211254	1	184	0.646329	-15.4222	0.00837236				nieistotny
Zmienną niezależną jest rok .

## Sheet: tigecycline
* Estymacja krzywej.
TSET NEWVAR=NONE.
CURVEFIT
/VARIABLES=tigecycline2 WITH rok
/CONSTANT
/MODEL=LINEAR
/PLOT FIT.
Dopasowanie krzywej (CURVEFIT)
Uwagi
Raport sporządzono		03-NOV-2019 09:19:12
Komentarze
Dane wejściowe	Plik danych	D:\JANUSZ\bakterie2020\faecalis4.sav
	Roboczy plik danych	ZbiórDanych1
	Filtr	<brak>
	Waga	<brak>
	Podział na podzbiory	<brak>
	Liczba obserwacji w roboczym pliku danych	188
Traktowanie braków danych	Definicja braków danych	Wartości zdefiniowane przez użytkownika jako braki danych są traktowane jako braki danych.
	Użycie obserwacji	Obserwacje z brakami danych w dowolnej z określonych zmiennych nie są używane w analizie.
Komenda		CURVEFIT /VARIABLES=tigecycline2 WITH rok /CONSTANT /MODEL=LINEAR /PLOT FIT.
Zasoby	Czas procesora	00:00:00,03
	Czas wykonania	00:00:00,03
Użyte obserwacje	Od	Pierwsza obserwacja
	Do	Ostatnia obserwacja
Predykcja	Od	Pierwsza obserwacja z zaznaczonego do użycia okresu
	Do	Ostatnia obserwacja
Ustawienia szeregów czasowych (TSET)	Wynik	PRINT = DEFAULT
	Zapisywanie nowych zmiennych	NEWVAR = NONE
	Maksymalna liczba przesunięć na wykresach autokorelacji i autokorelacji cząstkowych	MXAUTO = 16
	Maksymalna liczba przesunięć na wykresach korelacji krzyżowych	MXCROSS = 7
	Maksymalna liczba nowych zmiennych generowanych przez procedurę	MXNEWVAR = 60
	Maksymalna liczba nowych obserwacji generowanych przez procedurę	MXPREDICT = 1000
	Traktowanie braków danych użytkownika	MISSING = EXCLUDE
	Wartość procentowa przedziału ufności	CIN = 95
	Tolerancja dla wprowadzania zmiennych w równaniach regresji	TOLER = ,0001
	Dopuszczalna zmiana w parametrze iteracyjnym	CNVERGE = ,001
	Metoda wyliczania błędów standardowych dla autokorelacji	ACFSE = IND
	Długość okresu sezonowości	Nieokreślone
	Zmienna opisująca obserwacje na wykresach	Nieokreślone
	Równania zawierają	CONSTANT
Ostrzeżenia
Zmienna zależna (tigecycline2) zawiera wartości stałe (1,000). Żadne równania nie mogą być dopasowane dla tej zmiennej.
Z powodu problemów w danych nie można dopasować żadnych równań.
Wykonanie komendy zostało zatrzymane.
Opis modelu
Nazwa modelu		MOD_20
Zmienna zależna	1	tigecycline2
Równanie	1	Liniowy
Zmienna niezależna		rok
Stała		Uwzględnione
Zmienna opisująca obserwacje na wykresach		Nieokreślone
Informacja o analizowanych danych
	N
Ogółem obserwacji	188
Obserwacje wykluczonea	0
Obserwacje prognozowane	0
Nowo utworzone obserwacje	0
a. Obserwacje z brakami danych w dowolnej ze zmiennych są wykluczane z analizy.
Podsumowanie przetwarzanych zmiennych
		Zmienne
		Zależna	Niezależna
		tigecycline2	rok
Liczba dodatnich wartości		188	188
Liczba zer		0	0
Liczba ujemnych wartości		0	0
Liczba braków danych	Brak danych zdefiniowany przez użytkownika	0	0
	Systemowy brak danych	0	0
