# Supplementary material for: Analysis of Susceptibility to Selected Antibiotics in Klebsiella pneumoniae, Escherichia coli, Enterococcus faecalis and Enterococcus faecium Causing Urinary Tract Infections in Kidney Transplant Recipients over 8 Years: Single-Center Study
Source: Antibiotics (Basel). 2020 May 26;9(6):284. doi: 10.3390/antibiotics9060284 (PMC7344424; doi:10.3390/antibiotics9060284)
Supplement: Supplementary file 1 [file antibiotics-09-00284-s001.zip › Supplementary files/Enterococcus faecium. Curve estimation model. ORIGINAL POLISH.xlsx]

## Sheet: marginesy zbiorcze 2011-2018
FREQUENCIES VARIABLES=Linezolid Teicoplanin Vancomycine GentamicinHighLevelsynergy
Streptomicin_HighPotency Tigecycline Płeć wiek1 Dawcażywyzmarły Jeśliżywyspokrewniony rokKTX
wieknerek2 NumerKTX RodzajTX rok
/ORDER=ANALYSIS.
Częstości (FREQUENCIES)
Uwagi
Raport sporządzono		03-NOV-2019 10:42:02
Komentarze
Dane wejściowe	Plik danych	D:\JANUSZ\bakterie2020\faecium4.sav
	Roboczy plik danych	ZbiórDanych2
	Filtr	<brak>
	Waga	<brak>
	Podział na podzbiory	<brak>
	Liczba obserwacji w roboczym pliku danych	125
Traktowanie braków danych	Definicja braków danych	Wartości zdefiniowane przez użytkownika jako braki danych są traktowane jako braki danych.
	Użycie obserwacji	Statystyki obliczane są na podstawie wszystkich obserwacji z ważnymi danymi.
Komenda		FREQUENCIES VARIABLES=Linezolid Teicoplanin Vancomycine GentamicinHighLevelsynergy Streptomicin_HighPotency Tigecycline Płeć wiek1 Dawcażywyzmarły Jeśliżywyspokrewniony rokKTX wieknerek2 NumerKTX RodzajTX rok /ORDER=ANALYSIS.
Zasoby	Czas procesora	00:00:00,00
	Czas wykonania	00:00:00,00
Statystyki
		Linezolid	Teicoplanin	Vancomycine	Gentamicin High Level (synergy)	Streptomicin _High Potency_	Tigecycline	Płeć	wiek1	Dawca - żywy/zmarły	Jeśli żywy - spokrewniony?	rok KTX	wieknerek2	Numer KTX	Rodzaj TX	rok
N	Ważne	125	125	125	122	124	125	125	125	125	125	125	125	125	125	125
	Braki danych	0	0	0	3	1	0	0	0	0	0	0	0	0	0	0
Tabela częstości
Linezolid
		Częstość	Procent	Procent ważnych	Procent skumulowany
Ważne	R	1	0.8	0.8	0.8
	S	124	99.2	99.2	100
	Ogółem	125	100	100
Teicoplanin
		Częstość	Procent	Procent ważnych	Procent skumulowany
Ważne	R	52	41.6	41.6	41.6
	S	73	58.4	58.4	100
	Ogółem	125	100	100
Vancomycine
		Częstość	Procent	Procent ważnych	Procent skumulowany
Ważne	R	52	41.6	41.6	41.6
	S	73	58.4	58.4	100
	Ogółem	125	100	100
Gentamicin High Level (synergy)
		Częstość	Procent	Procent ważnych	Procent skumulowany
Ważne	R	64	51.2	52.459	52.459
	S	58	46.4	47.541	100
	Ogółem	122	97.6	100
Braki danych	bd	3	2.4
Ogółem		125	100
Streptomicin _High Potency_
		Częstość	Procent	Procent ważnych	Procent skumulowany
Ważne	R	101	80.8	81.4516	81.4516
	S	23	18.4	18.5484	100
	Ogółem	124	99.2	100
Braki danych	bd	1	0.8
Ogółem		125	100
Tigecycline
		Częstość	Procent	Procent ważnych	Procent skumulowany
Ważne	S	125	100	100	100
Płeć
		Częstość	Procent	Procent ważnych	Procent skumulowany
Ważne	k	79	63.2	63.2	63.2
	m	46	36.8	36.8	100
	Ogółem	125	100	100
wiek1
		Częstość	Procent	Procent ważnych	Procent skumulowany
Ważne	do 29	12	9.6	9.6	9.6
	30-39	20	16	16	25.6
	40-49	17	13.6	13.6	39.2
	50-59	31	24.8	24.8	64
	60-69	33	26.4	26.4	90.4
	70+	12	9.6	9.6	100
	Ogółem	125	100	100
Dawca - żywy/zmarły
		Częstość	Procent	Procent ważnych	Procent skumulowany
Ważne	zmarły	118	94.4	94.4	94.4
	żywy	7	5.6	5.6	100
	Ogółem	125	100	100
Jeśli żywy - spokrewniony?
		Częstość	Procent	Procent ważnych	Procent skumulowany
Ważne	nie	121	96.8	96.8	96.8
	tak	4	3.2	3.2	100
	Ogółem	125	100	100
rok KTX
		Częstość	Procent	Procent ważnych	Procent skumulowany
Ważne	1981	1	0.8	0.8	0.8
	1988	1	0.8	0.8	1.6
	1992	2	1.6	1.6	3.2
	1993	1	0.8	0.8	4
	1995	3	2.4	2.4	6.4
	1997	2	1.6	1.6	8
	1998	2	1.6	1.6	9.6
	1999	2	1.6	1.6	11.2
	2000	2	1.6	1.6	12.8
	2002	1	0.8	0.8	13.6
	2003	2	1.6	1.6	15.2
	2004	5	4	4	19.2
	2005	3	2.4	2.4	21.6
	2007	2	1.6	1.6	23.2
	2008	8	6.4	6.4	29.6
	2009	3	2.4	2.4	32
	2010	8	6.4	6.4	38.4
	2011	6	4.8	4.8	43.2
	2012	15	12	12	55.2
	2013	6	4.8	4.8	60
	2014	11	8.8	8.8	68.8
	2015	9	7.2	7.2	76
	2016	11	8.8	8.8	84.8
	2017	15	12	12	96.8
	2018	4	3.2	3.2	100
	Ogółem	125	100	100
wieknerek2
		Częstość	Procent	Procent ważnych	Procent skumulowany
Ważne	do 10	85	68	68	68
	11-20	26	20.8	20.8	88.8
	21+	14	11.2	11.2	100
	Ogółem	125	100	100
Numer KTX
		Częstość	Procent	Procent ważnych	Procent skumulowany
Ważne	1	109	87.2	87.2	87.2
	2	14	11.2	11.2	98.4
	3	2	1.6	1.6	100
	Ogółem	125	100	100
Rodzaj TX
		Częstość	Procent	Procent ważnych	Procent skumulowany
Ważne	ktx	102	81.6	81.6	81.6
	KTX	2	1.6	1.6	83.2
	ktx + Bricker	13	10.4	10.4	93.6
	ktx + trzustka	6	4.8	4.8	98.4
	ktx + wątroba	2	1.6	1.6	100
	Ogółem	125	100	100
rok
		Częstość	Procent	Procent ważnych	Procent skumulowany
Ważne	2011	12	9.6	9.6	9.6
	2012	12	9.6	9.6	19.2
	2013	15	12	12	31.2
	2014	13	10.4	10.4	41.6
	2015	11	8.8	8.8	50.4
	2016	28	22.4	22.4	72.8
	2017	19	15.2	15.2	88
	2018	15	12	12	100
	Ogółem	125	100	100

## Sheet: tabele -by-rok
CROSSTABS
/TABLES=linezolid2 teicopanin2 vancomycine2 gentamicinHighLevelsynergy2 stretomicinHigh
tigecycline2 Płeć wiek1 Dawcażywyzmarły Jeśliżywyspokrewniony wieknerek2 NumerKTX RodzajTX BY rok
/FORMAT=AVALUE TABLES
/STATISTICS=CHISQ
/CELLS=COUNT COLUMN
/COUNT ROUND CELL.
	Dostępnych komórek	524245
Informacja o analizowanych danych
	Obserwacje
	Uwzględnione		Wykluczone		Ogółem
	N	Procent	N	Procent	N	Procent
linezolid2 * rok	125	1	0	0	125	1
teicopanin2 * rok	125	1	0	0	125	1
vancomycine2 * rok	125	1	0	0	125	1
Gentamicin High Level (synergy) * rok	122	0.976	3	0.024	125	1
Streptomicin _High Potency_ * rok	124	0.992	1	0.008	125	1
tigecycline2 * rok	125	1	0	0	125	1
Płeć * rok	125	1	0	0	125	1
wiek1 * rok	125	1	0	0	125	1
Dawca - żywy/zmarły * rok	125	1	0	0	125	1
Jeśli żywy - spokrewniony? * rok	125	1	0	0	125	1
wieknerek2 * rok	125	1	0	0	125	1
Numer KTX * rok	125	1	0	0	125	1
Rodzaj TX * rok	125	1	0	0	125	1
linezolid2 * rok
Tabela krzyżowa
			rok								Ogółem
			2011	2012	2013	2014	2015	2016	2017	2018
linezolid2	R	Liczebność	0	0	0	0	0	0	0	1	1
		% z rok	0	0	0	0	0	0	0	0.0666667	0.008
	S	Liczebność	12	12	15	13	11	28	19	14	124
		% z rok	1	1	1	1	1	1	1	0.933333	0.992
Ogółem		Liczebność	12	12	15	13	11	28	19	15	125
		% z rok	1	1	1	1	1	1	1	1	1
Testy Chi-kwadrat
	Wartość	df	Istotność asymptotyczna (dwustronna)
Chi-kwadrat Pearsona	7,392a	7	0.38919	brak zalezności
Iloraz wiarygodności	4.30071	7	0.744563
Test związku liniowego	2.00515	1	0.156765
N ważnych obserwacji	125
a. 50,0% komórek (8) ma liczebność oczekiwaną mniejszą niż 5. Minimalna liczebność oczekiwana wynosi ,09.
teicopanin2 * rok
Tabela krzyżowa
			rok								Ogółem
			2011	2012	2013	2014	2015	2016	2017	2018
teicopanin2	R	Liczebność	4	4	3	5	6	14	10	6	52
		% z rok	0.333333	0.333333	0.2	0.384615	0.545455	0.5	0.526316	0.4	0.416
	S	Liczebność	8	8	12	8	5	14	9	9	73
		% z rok	0.666667	0.666667	0.8	0.615385	0.454545	0.5	0.473684	0.6	0.584
Ogółem		Liczebność	12	12	15	13	11	28	19	15	125
		% z rok	1	1	1	1	1	1	1	1	1
Testy Chi-kwadrat
	Wartość	df	Istotność asymptotyczna (dwustronna)
Chi-kwadrat Pearsona	6,148a	7	0.522574	brak zalezności
Iloraz wiarygodności	6.40228	7	0.493638
Test związku liniowego	2.58643	1	0.107783
N ważnych obserwacji	125
a. 18,8% komórek (3) ma liczebność oczekiwaną mniejszą niż 5. Minimalna liczebność oczekiwana wynosi 4,58.
vancomycine2 * rok
Tabela krzyżowa
			rok								Ogółem
			2011	2012	2013	2014	2015	2016	2017	2018
vancomycine2	R	Liczebność	4	4	3	5	6	14	10	6	52
		% z rok	0.333333	0.333333	0.2	0.384615	0.545455	0.5	0.526316	0.4	0.416
	S	Liczebność	8	8	12	8	5	14	9	9	73
		% z rok	0.666667	0.666667	0.8	0.615385	0.454545	0.5	0.473684	0.6	0.584
Ogółem		Liczebność	12	12	15	13	11	28	19	15	125
		% z rok	1	1	1	1	1	1	1	1	1
Testy Chi-kwadrat
	Wartość	df	Istotność asymptotyczna (dwustronna)
Chi-kwadrat Pearsona	6,148a	7	0.522574		brak zalezności
Iloraz wiarygodności	6.40228	7	0.493638
Test związku liniowego	2.58643	1	0.107783
N ważnych obserwacji	125
a. 18,8% komórek (3) ma liczebność oczekiwaną mniejszą niż 5. Minimalna liczebność oczekiwana wynosi 4,58.
Gentamicin High Level (synergy) * rok
Tabela krzyżowa
			rok								Ogółem
			2011	2012	2013	2014	2015	2016	2017	2018
Gentamicin High Level (synergy)	R	Liczebność	8	6	9	7	7	15	11	1	64
		% z rok	0.666667	0.545455	0.6	0.538462	0.7	0.535714	0.578947	0.0714286	0.52459
	S	Liczebność	4	5	6	6	3	13	8	13	58
		% z rok	0.333333	0.454545	0.4	0.461538	0.3	0.464286	0.421053	0.928571	0.47541
Ogółem		Liczebność	12	11	15	13	10	28	19	14	122
		% z rok	1	1	1	1	1	1	1	1	1
Testy Chi-kwadrat
	Wartość	df	Istotność asymptotyczna (dwustronna)
Chi-kwadrat Pearsona	14,343a	7	0.0454059	jest zależność
Iloraz wiarygodności	16.3036	7	0.0224829
Test związku liniowego	4.75625	1	0.029192
N ważnych obserwacji	122
a. 6,3% komórek (1) ma liczebność oczekiwaną mniejszą niż 5. Minimalna liczebność oczekiwana wynosi 4,75.
Streptomicin _High _ * rok
Tabela krzyżowa
			rok								Ogółem
			2011	2012	2013	2014	2015	2016	2017	2018
Streptomicin _High _	R	Liczebność	10	10	11	11	9	26	14	10	101
		% z rok	0.833333	0.909091	0.733333	0.846154	0.818182	0.928571	0.736842	0.666667	0.814516
	S	Liczebność	2	1	4	2	2	2	5	5	23
		% z rok	0.166667	0.0909091	0.266667	0.153846	0.181818	0.0714286	0.263158	0.333333	0.185484
Ogółem		Liczebność	12	11	15	13	11	28	19	15	124
		% z rok	1	1	1	1	1	1	1	1	1
Testy Chi-kwadrat
	Wartość	df	Istotność asymptotyczna (dwustronna)
Chi-kwadrat Pearsona	6,761a	7	0.454201	brak zależności
Iloraz wiarygodności	7.0304	7	0.425721
Test związku liniowego	0.772091	1	0.379571
N ważnych obserwacji	124
a. 43,8% komórek (7) ma liczebność oczekiwaną mniejszą niż 5. Minimalna liczebność oczekiwana wynosi 2,04.
tigecycline2 * rok
Tabela krzyżowa
			rok								Ogółem
			2011	2012	2013	2014	2015	2016	2017	2018
tigecycline2	S	Liczebność	12	12	15	13	11	28	19	15	125
		% z rok	1	1	1	1	1	1	1	1	1
Ogółem		Liczebność	12	12	15	13	11	28	19	15	125
		% z rok	1	1	1	1	1	1	1	1	1
Testy Chi-kwadrat
	Wartość
Chi-kwadrat Pearsona	.a
N ważnych obserwacji	125	brak zalezności
a. Statystyki nie zostały obliczone, ponieważ tigecycline2 ma stałe wartości.
Płeć * rok
Tabela krzyżowa
			rok								Ogółem
			2011	2012	2013	2014	2015	2016	2017	2018
Płeć	k	Liczebność	7	7	10	9	7	16	13	10	79
		% z rok	0.583333	0.583333	0.666667	0.692308	0.636364	0.571429	0.684211	0.666667	0.632
	m	Liczebność	5	5	5	4	4	12	6	5	46
		% z rok	0.416667	0.416667	0.333333	0.307692	0.363636	0.428571	0.315789	0.333333	0.368
Ogółem		Liczebność	12	12	15	13	11	28	19	15	125
		% z rok	1	1	1	1	1	1	1	1	1
Testy Chi-kwadrat
	Wartość	df	Istotność asymptotyczna (dwustronna)
Chi-kwadrat Pearsona	1,268a	7	0.989276	brak zależności
Iloraz wiarygodności	1.26792	7	0.989278
N ważnych obserwacji	125
a. 25,0% komórek (4) ma liczebność oczekiwaną mniejszą niż 5. Minimalna liczebność oczekiwana wynosi 4,05.
wiek1 * rok
Tabela krzyżowa
			rok								Ogółem
			2011	2012	2013	2014	2015	2016	2017	2018
wiek1	do 29	Liczebność	1	0	1	2	0	3	3	2	12
		% z rok	0.0833333	0	0.0666667	0.153846	0	0.107143	0.157895	0.133333	0.096
	30-39	Liczebność	0	1	2	3	4	4	5	1	20
		% z rok	0	0.0833333	0.133333	0.230769	0.363636	0.142857	0.263158	0.0666667	0.16
	40-49	Liczebność	1	0	1	2	3	4	3	3	17
		% z rok	0.0833333	0	0.0666667	0.153846	0.272727	0.142857	0.157895	0.2	0.136
	50-59	Liczebność	8	5	4	2	2	3	5	2	31
		% z rok	0.666667	0.416667	0.266667	0.153846	0.181818	0.107143	0.263158	0.133333	0.248
	60-69	Liczebność	1	4	5	3	2	11	1	6	33
		% z rok	0.0833333	0.333333	0.333333	0.230769	0.181818	0.392857	0.0526316	0.4	0.264
	70+	Liczebność	1	2	2	1	0	3	2	1	12
		% z rok	0.0833333	0.166667	0.133333	0.0769231	0	0.107143	0.105263	0.0666667	0.096
Ogółem		Liczebność	12	12	15	13	11	28	19	15	125
		% z rok	1	1	1	1	1	1	1	1	1
Testy Chi-kwadrat
	Wartość	df	Istotność asymptotyczna (dwustronna)
Chi-kwadrat Pearsona	40,207a	35	0.250544		brak zależności
Iloraz wiarygodności	45.4533	35	0.111043
Test związku liniowego	2.53344	1	0.111457
N ważnych obserwacji	125
a. 93,8% komórek (45) ma liczebność oczekiwaną mniejszą niż 5. Minimalna liczebność oczekiwana wynosi 1,06.
Dawca - żywy/zmarły * rok
Tabela krzyżowa
			rok								Ogółem
			2011	2012	2013	2014	2015	2016	2017	2018
Dawca - żywy/zmarły	zmarły	Liczebność	11	12	15	11	7	28	19	15	118
		% z rok	0.916667	1	1	0.846154	0.636364	1	1	1	0.944
	żywy	Liczebność	1	0	0	2	4	0	0	0	7
		% z rok	0.0833333	0	0	0.153846	0.363636	0	0	0	0.056
Ogółem		Liczebność	12	12	15	13	11	28	19	15	125
		% z rok	1	1	1	1	1	1	1	1	1
Testy Chi-kwadrat
	Wartość	df	Istotność asymptotyczna (dwustronna)
Chi-kwadrat Pearsona	27,496a	7	0.000271211	jest zależność
Iloraz wiarygodności	21.4871	7	0.00311234
N ważnych obserwacji	125
a. 50,0% komórek (8) ma liczebność oczekiwaną mniejszą niż 5. Minimalna liczebność oczekiwana wynosi ,62.
Jeśli żywy - spokrewniony? * rok
Tabela krzyżowa
			rok								Ogółem
			2011	2012	2013	2014	2015	2016	2017	2018
Jeśli żywy - spokrewniony?	nie	Liczebność	12	12	15	11	9	28	19	15	121
		% z rok	1	1	1	0.846154	0.818182	1	1	1	0.968
	tak	Liczebność	0	0	0	2	2	0	0	0	4
		% z rok	0	0	0	0.153846	0.181818	0	0	0	0.032
Ogółem		Liczebność	12	12	15	13	11	28	19	15	125
		% z rok	1	1	1	1	1	1	1	1	1
Testy Chi-kwadrat
	Wartość	df	Istotność asymptotyczna (dwustronna)
Chi-kwadrat Pearsona	17,540a	7	0.0142255	jest zalezność
Iloraz wiarygodności	13.8133	7	0.0546033
N ważnych obserwacji	125
a. 50,0% komórek (8) ma liczebność oczekiwaną mniejszą niż 5. Minimalna liczebność oczekiwana wynosi ,35.
wieknerek2 * rok
Tabela krzyżowa
			rok								Ogółem
			2011	2012	2013	2014	2015	2016	2017	2018
wieknerek2	do 10	Liczebność	5	8	10	5	7	20	18	12	85
		% z rok	0.416667	0.666667	0.666667	0.384615	0.636364	0.714286	0.947368	0.8	0.68
	11-20	Liczebność	3	4	3	4	4	5	1	2	26
		% z rok	0.25	0.333333	0.2	0.307692	0.363636	0.178571	0.0526316	0.133333	0.208
	21+	Liczebność	4	0	2	4	0	3	0	1	14
		% z rok	0.333333	0	0.133333	0.307692	0	0.107143	0	0.0666667	0.112
Ogółem		Liczebność	12	12	15	13	11	28	19	15	125
		% z rok	1	1	1	1	1	1	1	1	1
Testy Chi-kwadrat
	Wartość	df	Istotność asymptotyczna (dwustronna)
Chi-kwadrat Pearsona	25,671a	14	0.0284893	jest zalezność
Iloraz wiarygodności	27.9611	14	0.014398
Test związku liniowego	8.69286	1	0.0031946
N ważnych obserwacji	125
a. 62,5% komórek (15) ma liczebność oczekiwaną mniejszą niż 5. Minimalna liczebność oczekiwana wynosi 1,23.
Numer KTX * rok
Tabela krzyżowa
			rok								Ogółem
			2011	2012	2013	2014	2015	2016	2017	2018
Numer KTX	1	Liczebność	11	10	13	11	11	23	17	13	109
		% z rok	0.916667	0.833333	0.866667	0.846154	1	0.821429	0.894737	0.866667	0.872
	2	Liczebność	1	2	2	2	0	5	1	1	14
		% z rok	0.0833333	0.166667	0.133333	0.153846	0	0.178571	0.0526316	0.0666667	0.112
	3	Liczebność	0	0	0	0	0	0	1	1	2
		% z rok	0	0	0	0	0	0	0.0526316	0.0666667	0.016
Ogółem		Liczebność	12	12	15	13	11	28	19	15	125
		% z rok	1	1	1	1	1	1	1	1	1
Testy Chi-kwadrat
	Wartość	df	Istotność asymptotyczna (dwustronna)
Chi-kwadrat Pearsona	9,701a	14	0.783721	brak zalezności
Iloraz wiarygodności	10.6696	14	0.711771
Test związku liniowego	0.416272	1	0.518803
N ważnych obserwacji	125
a. 66,7% komórek (16) ma liczebność oczekiwaną mniejszą niż 5. Minimalna liczebność oczekiwana wynosi ,18.
Rodzaj TX * rok
Tabela krzyżowa
			rok								Ogółem
			2011	2012	2013	2014	2015	2016	2017	2018
Rodzaj TX	ktx	Liczebność	12	10	14	9	8	24	15	10	102
		% z rok	1	0.833333	0.933333	0.692308	0.727273	0.857143	0.789474	0.666667	0.816
	KTX	Liczebność	0	0	0	2	0	0	0	0	2
		% z rok	0	0	0	0.153846	0	0	0	0	0.016
	ktx + Bricker	Liczebność	0	0	1	2	3	3	1	3	13
		% z rok	0	0	0.0666667	0.153846	0.272727	0.107143	0.0526316	0.2	0.104
	ktx + trzustka	Liczebność	0	1	0	0	0	0	3	2	6
		% z rok	0	0.0833333	0	0	0	0	0.157895	0.133333	0.048
	ktx + wątroba	Liczebność	0	1	0	0	0	1	0	0	2
		% z rok	0	0.0833333	0	0	0	0.0357143	0	0	0.016
Ogółem		Liczebność	12	12	15	13	11	28	19	15	125
		% z rok	1	1	1	1	1	1	1	1	1
Testy Chi-kwadrat
	Wartość	df	Istotność asymptotyczna (dwustronna)
Chi-kwadrat Pearsona	43,254a	28	0.0328889	jest zależność
Iloraz wiarygodności	37.0844	28	0.117011
N ważnych obserwacji	125
a. 80,0% komórek (32) ma liczebność oczekiwaną mniejszą niż 5. Minimalna liczebność oczekiwana wynosi ,18.
CROSSTABS
/TABLES=rokKTX BY rok
/FORMAT=AVALUE TABLES
/STATISTICS=CHISQ
/CELLS=COUNT COLUMN
/COUNT ROUND CELL.
Tabele krzyżowe (CROSSTABS)
Uwagi
Raport sporządzono		08-NOV-2019 12:19:07
Komentarze
Dane wejściowe	Plik danych	D:\JANUSZ\bakterie2020b\faecium4.sav
	Roboczy plik danych	ZbiórDanych2
	Filtr	<brak>
	Waga	<brak>
	Podział na podzbiory	<brak>
	Liczba obserwacji w roboczym pliku danych	125
Traktowanie braków danych	Definicja braków danych	Wartości zdefiniowane przez użytkownika jako braki danych są traktowane jako braki danych.
	Użycie obserwacji	Statystyki obliczane są na podstawie wszystkich obserwacji z ważnymi danymi z określonych przedziałów we wszystkich zmiennych w danej tabeli.
Komenda		CROSSTABS /TABLES=rokKTX BY rok /FORMAT=AVALUE TABLES /STATISTICS=CHISQ /CELLS=COUNT COLUMN /COUNT ROUND CELL.
Zasoby	Czas procesora	00:00:00,02
	Czas wykonania	00:00:00,02
	Określonych wymiarów	2
	Dostępnych komórek	524245
Informacja o analizowanych danych
	Obserwacje
	Uwzględnione		Wykluczone		Ogółem
	N	Procent	N	Procent	N	Procent
rok KTX * rok	125	1	0	0	125	1
Tabela krzyżowa rok KTX * rok
			rok								Ogółem
			2011	2012	2013	2014	2015	2016	2017	2018
rok KTX	1981	Liczebność	0	0	0	0	0	0	0	1	1
		% z rok	0	0	0	0	0	0	0	0.0666667	0.008
	1988	Liczebność	1	0	0	0	0	0	0	0	1
		% z rok	0.0833333	0	0	0	0	0	0	0	0.008
	1992	Liczebność	1	0	0	0	0	1	0	0	2
		% z rok	0.0833333	0	0	0	0	0.0357143	0	0	0.016
	1993	Liczebność	0	0	0	1	0	0	0	0	1
		% z rok	0	0	0	0.0769231	0	0	0	0	0.008
	1995	Liczebność	1	0	0	1	0	1	0	0	3
		% z rok	0.0833333	0	0	0.0769231	0	0.0357143	0	0	0.024
	1997	Liczebność	0	0	1	1	0	0	0	0	2
		% z rok	0	0	0.0666667	0.0769231	0	0	0	0	0.016
	1998	Liczebność	0	0	1	0	0	1	0	0	2
		% z rok	0	0	0.0666667	0	0	0.0357143	0	0	0.016
	1999	Liczebność	1	0	0	1	0	0	0	0	2
		% z rok	0.0833333	0	0	0.0769231	0	0	0	0	0.016
	2000	Liczebność	0	0	0	1	0	1	0	0	2
		% z rok	0	0	0	0.0769231	0	0.0357143	0	0	0.016
	2002	Liczebność	0	1	0	0	0	0	0	0	1
		% z rok	0	0.0833333	0	0	0	0	0	0	0.008
	2003	Liczebność	0	1	0	0	0	1	0	0	2
		% z rok	0	0.0833333	0	0	0	0.0357143	0	0	0.016
	2004	Liczebność	2	0	1	1	0	0	1	0	5
		% z rok	0.166667	0	0.0666667	0.0769231	0	0	0.0526316	0	0.04
	2005	Liczebność	0	1	1	1	0	0	0	0	3
		% z rok	0	0.0833333	0.0666667	0.0769231	0	0	0	0	0.024
	2007	Liczebność	0	0	1	0	0	0	0	1	2
		% z rok	0	0	0.0666667	0	0	0	0	0.0666667	0.016
	2008	Liczebność	1	1	0	1	3	1	0	1	8
		% z rok	0.0833333	0.0833333	0	0.0769231	0.272727	0.0357143	0	0.0666667	0.064
	2009	Liczebność	0	0	0	0	1	2	0	0	3
		% z rok	0	0	0	0	0.0909091	0.0714286	0	0	0.024
	2010	Liczebność	2	0	2	1	2	1	0	0	8
		% z rok	0.166667	0	0.133333	0.0769231	0.181818	0.0357143	0	0	0.064
	2011	Liczebność	3	2	0	0	0	1	0	0	6
		% z rok	0.25	0.166667	0	0	0	0.0357143	0	0	0.048
	2012	Liczebność	0	6	4	2	0	1	1	1	15
		% z rok	0	0.5	0.266667	0.153846	0	0.0357143	0.0526316	0.0666667	0.12
	2013	Liczebność	0	0	4	0	0	1	1	0	6
		% z rok	0	0	0.266667	0	0	0.0357143	0.0526316	0	0.048
	2014	Liczebność	0	0	0	2	3	4	0	2	11
		% z rok	0	0	0	0.153846	0.272727	0.142857	0	0.133333	0.088
	2015	Liczebność	0	0	0	0	2	4	1	2	9
		% z rok	0	0	0	0	0.181818	0.142857	0.0526316	0.133333	0.072
	2016	Liczebność	0	0	0	0	0	8	3	0	11
		% z rok	0	0	0	0	0	0.285714	0.157895	0	0.088
	2017	Liczebność	0	0	0	0	0	0	12	3	15
		% z rok	0	0	0	0	0	0	0.631579	0.2	0.12
	2018	Liczebność	0	0	0	0	0	0	0	4	4
		% z rok	0	0	0	0	0	0	0	0.266667	0.032
Ogółem		Liczebność	12	12	15	13	11	28	19	15	125
		% z rok	1	1	1	1	1	1	1	1	1
Testy Chi-kwadrat
	Wartość	df	Istotność asymptotyczna (dwustronna)
Chi-kwadrat Pearsona	302,740a	168	8.83037e-10
Iloraz wiarygodności	257.251	168	1.12584e-05
Test związku liniowego	19.9653	1	7.8862e-06
N ważnych obserwacji	125
a. 100,0% komórek (200) ma liczebność oczekiwaną mniejszą niż 5. Minimalna liczebność oczekiwana wynosi ,09.

## Sheet: linezolid
* Estymacja krzywej.
TSET NEWVAR=NONE.
CURVEFIT
/VARIABLES=linezolid2 WITH rok
/CONSTANT
/MODEL=LINEAR
/PLOT FIT.
Dopasowanie krzywej (CURVEFIT)
Uwagi
Raport sporządzono		03-NOV-2019 10:57:00
Komentarze
Dane wejściowe	Plik danych	D:\JANUSZ\bakterie2020\faecium4.sav
	Roboczy plik danych	ZbiórDanych2
	Filtr	<brak>
	Waga	<brak>
	Podział na podzbiory	<brak>
	Liczba obserwacji w roboczym pliku danych	125
Traktowanie braków danych	Definicja braków danych	Wartości zdefiniowane przez użytkownika jako braki danych są traktowane jako braki danych.
	Użycie obserwacji	Obserwacje z brakami danych w dowolnej z określonych zmiennych nie są używane w analizie.
Komenda		CURVEFIT /VARIABLES=linezolid2 WITH rok /CONSTANT /MODEL=LINEAR /PLOT FIT.
Zasoby	Czas procesora	00:00:00,13
	Czas wykonania	00:00:00,13
Użyte obserwacje	Od	Pierwsza obserwacja
	Do	Ostatnia obserwacja
Predykcja	Od	Pierwsza obserwacja z zaznaczonego do użycia okresu
	Do	Ostatnia obserwacja
Ustawienia szeregów czasowych (TSET)	Wynik	PRINT = DEFAULT
	Zapisywanie nowych zmiennych	NEWVAR = NONE
	Maksymalna liczba przesunięć na wykresach autokorelacji i autokorelacji cząstkowych	MXAUTO = 16
	Maksymalna liczba przesunięć na wykresach korelacji krzyżowych	MXCROSS = 7
	Maksymalna liczba nowych zmiennych generowanych przez procedurę	MXNEWVAR = 60
	Maksymalna liczba nowych obserwacji generowanych przez procedurę	MXPREDICT = 1000
	Traktowanie braków danych użytkownika	MISSING = EXCLUDE
	Wartość procentowa przedziału ufności	CIN = 95
	Tolerancja dla wprowadzania zmiennych w równaniach regresji	TOLER = ,0001
	Dopuszczalna zmiana w parametrze iteracyjnym	CNVERGE = ,001
	Metoda wyliczania błędów standardowych dla autokorelacji	ACFSE = IND
	Długość okresu sezonowości	Nieokreślone
	Zmienna opisująca obserwacje na wykresach	Nieokreślone
	Równania zawierają	CONSTANT
Opis modelu
Nazwa modelu		MOD_30
Zmienna zależna	1	linezolid2
Równanie	1	Liniowy
Zmienna niezależna		rok
Stała		Uwzględnione
Zmienna opisująca obserwacje na wykresach		Nieokreślone
Informacja o analizowanych danych
	N
Ogółem obserwacji	125
Obserwacje wykluczonea	0
Obserwacje prognozowane	0
Nowo utworzone obserwacje	0
a. Obserwacje z brakami danych w dowolnej ze zmiennych są wykluczane z analizy.
Podsumowanie przetwarzanych zmiennych
		Zmienne
		Zależna	Niezależna
		linezolid2	rok
Liczba dodatnich wartości		125	125
Liczba zer		0	0
Liczba ujemnych wartości		0	0
Liczba braków danych	Brak danych zdefiniowany przez użytkownika	0	0
	Systemowy brak danych	0	0
Podsumowanie modelu i oszacowań parametrów
Zmienna zależna:	linezolid2
Równanie	Model - podsumowanie					Oceny parametrów
	R-kwadrat	F	df1	df2	Istotność	Stała	b1
Liniowy	0.0161706	2.02168	1	123	0.157599	12.3248	-0.00512827			nieistotny
Zmienną niezależną jest rok.

## Sheet: teicoplanin
* Estymacja krzywej.
TSET NEWVAR=NONE.
CURVEFIT
/VARIABLES=teicopanin2 WITH rok
/CONSTANT
/MODEL=LINEAR
/PLOT FIT.
Dopasowanie krzywej (CURVEFIT)
Uwagi
Raport sporządzono		03-NOV-2019 10:58:51
Komentarze
Dane wejściowe	Plik danych	D:\JANUSZ\bakterie2020\faecium4.sav
	Roboczy plik danych	ZbiórDanych2
	Filtr	<brak>
	Waga	<brak>
	Podział na podzbiory	<brak>
	Liczba obserwacji w roboczym pliku danych	125
Traktowanie braków danych	Definicja braków danych	Wartości zdefiniowane przez użytkownika jako braki danych są traktowane jako braki danych.
	Użycie obserwacji	Obserwacje z brakami danych w dowolnej z określonych zmiennych nie są używane w analizie.
Komenda		CURVEFIT /VARIABLES=teicopanin2 WITH rok /CONSTANT /MODEL=LINEAR /PLOT FIT.
Zasoby	Czas procesora	00:00:00,22
	Czas wykonania	00:00:00,13
Użyte obserwacje	Od	Pierwsza obserwacja
	Do	Ostatnia obserwacja
Predykcja	Od	Pierwsza obserwacja z zaznaczonego do użycia okresu
	Do	Ostatnia obserwacja
Ustawienia szeregów czasowych (TSET)	Wynik	PRINT = DEFAULT
	Zapisywanie nowych zmiennych	NEWVAR = NONE
	Maksymalna liczba przesunięć na wykresach autokorelacji i autokorelacji cząstkowych	MXAUTO = 16
	Maksymalna liczba przesunięć na wykresach korelacji krzyżowych	MXCROSS = 7
	Maksymalna liczba nowych zmiennych generowanych przez procedurę	MXNEWVAR = 60
	Maksymalna liczba nowych obserwacji generowanych przez procedurę	MXPREDICT = 1000
	Traktowanie braków danych użytkownika	MISSING = EXCLUDE
	Wartość procentowa przedziału ufności	CIN = 95
	Tolerancja dla wprowadzania zmiennych w równaniach regresji	TOLER = ,0001
	Dopuszczalna zmiana w parametrze iteracyjnym	CNVERGE = ,001
	Metoda wyliczania błędów standardowych dla autokorelacji	ACFSE = IND
	Długość okresu sezonowości	Nieokreślone
	Zmienna opisująca obserwacje na wykresach	Nieokreślone
	Równania zawierają	CONSTANT
Opis modelu
Nazwa modelu		MOD_31
Zmienna zależna	1	teicopanin2
Równanie	1	Liniowy
Zmienna niezależna		rok
Stała		Uwzględnione
Zmienna opisująca obserwacje na wykresach		Nieokreślone
Informacja o analizowanych danych
	N
Ogółem obserwacji	125
Obserwacje wykluczonea	0
Obserwacje prognozowane	0
Nowo utworzone obserwacje	0
a. Obserwacje z brakami danych w dowolnej ze zmiennych są wykluczane z analizy.
Podsumowanie przetwarzanych zmiennych
		Zmienne
		Zależna	Niezależna
		teicopanin2	rok
Liczba dodatnich wartości		125	125
Liczba zer		0	0
Liczba ujemnych wartości		0	0
Liczba braków danych	Brak danych zdefiniowany przez użytkownika	0	0
	Systemowy brak danych	0	0
Podsumowanie modelu i oszacowań parametrów
Zmienna zależna:	teicopanin2
Równanie	Model - podsumowanie					Oceny parametrów
	R-kwadrat	F	df1	df2	Istotność	Stała	b1
Liniowy	0.0208583	2.62022	1	123	0.108071	66.5142	-0.0322255			nieistotny
Zmienną niezależną jest rok.

## Sheet: vancomycine
* Estymacja krzywej.
TSET NEWVAR=NONE.
CURVEFIT
/VARIABLES=vancomycine2 WITH rok
/CONSTANT
/MODEL=LINEAR
/PLOT FIT.
Dopasowanie krzywej (CURVEFIT)
Uwagi
Raport sporządzono		03-NOV-2019 11:01:53
Komentarze
Dane wejściowe	Plik danych	D:\JANUSZ\bakterie2020\faecium4.sav
	Roboczy plik danych	ZbiórDanych2
	Filtr	<brak>
	Waga	<brak>
	Podział na podzbiory	<brak>
	Liczba obserwacji w roboczym pliku danych	125
Traktowanie braków danych	Definicja braków danych	Wartości zdefiniowane przez użytkownika jako braki danych są traktowane jako braki danych.
	Użycie obserwacji	Obserwacje z brakami danych w dowolnej z określonych zmiennych nie są używane w analizie.
Komenda		CURVEFIT /VARIABLES=vancomycine2 WITH rok /CONSTANT /MODEL=LINEAR /PLOT FIT.
Zasoby	Czas procesora	00:00:00,12
	Czas wykonania	00:00:00,11
Użyte obserwacje	Od	Pierwsza obserwacja
	Do	Ostatnia obserwacja
Predykcja	Od	Pierwsza obserwacja z zaznaczonego do użycia okresu
	Do	Ostatnia obserwacja
Ustawienia szeregów czasowych (TSET)	Wynik	PRINT = DEFAULT
	Zapisywanie nowych zmiennych	NEWVAR = NONE
	Maksymalna liczba przesunięć na wykresach autokorelacji i autokorelacji cząstkowych	MXAUTO = 16
	Maksymalna liczba przesunięć na wykresach korelacji krzyżowych	MXCROSS = 7
	Maksymalna liczba nowych zmiennych generowanych przez procedurę	MXNEWVAR = 60
	Maksymalna liczba nowych obserwacji generowanych przez procedurę	MXPREDICT = 1000
	Traktowanie braków danych użytkownika	MISSING = EXCLUDE
	Wartość procentowa przedziału ufności	CIN = 95
	Tolerancja dla wprowadzania zmiennych w równaniach regresji	TOLER = ,0001
	Dopuszczalna zmiana w parametrze iteracyjnym	CNVERGE = ,001
	Metoda wyliczania błędów standardowych dla autokorelacji	ACFSE = IND
	Długość okresu sezonowości	Nieokreślone
	Zmienna opisująca obserwacje na wykresach	Nieokreślone
	Równania zawierają	CONSTANT
Opis modelu
Nazwa modelu		MOD_32
Zmienna zależna	1	vancomycine2
Równanie	1	Liniowy
Zmienna niezależna		rok
Stała		Uwzględnione
Zmienna opisująca obserwacje na wykresach		Nieokreślone
Informacja o analizowanych danych
	N
Ogółem obserwacji	125
Obserwacje wykluczonea	0
Obserwacje prognozowane	0
Nowo utworzone obserwacje	0
a. Obserwacje z brakami danych w dowolnej ze zmiennych są wykluczane z analizy.
Podsumowanie przetwarzanych zmiennych
		Zmienne
		Zależna	Niezależna
		vancomycine2	rok
Liczba dodatnich wartości		125	125
Liczba zer		0	0
Liczba ujemnych wartości		0	0
Liczba braków danych	Brak danych zdefiniowany przez użytkownika	0	0
	Systemowy brak danych	0	0
Podsumowanie modelu i oszacowań parametrów
Zmienna zależna:	vancomycine2
Równanie	Model - podsumowanie					Oceny parametrów
	R-kwadrat	F	df1	df2	Istotność	Stała	b1
Liniowy	0.0208583	2.62022	1	123	0.108071	66.5142	-0.0322255			nieistotny
Zmienną niezależną jest rok.

## Sheet: gentamicn...
* Estymacja krzywej.
TSET NEWVAR=NONE.
CURVEFIT
/VARIABLES=gentamicinHighLevelsynergy2 WITH rok
/CONSTANT
/MODEL=LINEAR
/PLOT FIT.
Dopasowanie krzywej (CURVEFIT)
Uwagi
Raport sporządzono		03-NOV-2019 11:03:43
Komentarze
Dane wejściowe	Plik danych	D:\JANUSZ\bakterie2020\faecium4.sav
	Roboczy plik danych	ZbiórDanych2
	Filtr	<brak>
	Waga	<brak>
	Podział na podzbiory	<brak>
	Liczba obserwacji w roboczym pliku danych	125
Traktowanie braków danych	Definicja braków danych	Wartości zdefiniowane przez użytkownika jako braki danych są traktowane jako braki danych.
	Użycie obserwacji	Obserwacje z brakami danych w dowolnej z określonych zmiennych nie są używane w analizie.
Komenda		CURVEFIT /VARIABLES=gentamicinHighLevelsynergy2 WITH rok /CONSTANT /MODEL=LINEAR /PLOT FIT.
Zasoby	Czas procesora	00:00:00,14
	Czas wykonania	00:00:00,13
Użyte obserwacje	Od	Pierwsza obserwacja
	Do	Ostatnia obserwacja
Predykcja	Od	Pierwsza obserwacja z zaznaczonego do użycia okresu
	Do	Ostatnia obserwacja
Ustawienia szeregów czasowych (TSET)	Wynik	PRINT = DEFAULT
	Zapisywanie nowych zmiennych	NEWVAR = NONE
	Maksymalna liczba przesunięć na wykresach autokorelacji i autokorelacji cząstkowych	MXAUTO = 16
	Maksymalna liczba przesunięć na wykresach korelacji krzyżowych	MXCROSS = 7
	Maksymalna liczba nowych zmiennych generowanych przez procedurę	MXNEWVAR = 60
	Maksymalna liczba nowych obserwacji generowanych przez procedurę	MXPREDICT = 1000
	Traktowanie braków danych użytkownika	MISSING = EXCLUDE
	Wartość procentowa przedziału ufności	CIN = 95
	Tolerancja dla wprowadzania zmiennych w równaniach regresji	TOLER = ,0001
	Dopuszczalna zmiana w parametrze iteracyjnym	CNVERGE = ,001
	Metoda wyliczania błędów standardowych dla autokorelacji	ACFSE = IND
	Długość okresu sezonowości	Nieokreślone
	Zmienna opisująca obserwacje na wykresach	Nieokreślone
	Równania zawierają	CONSTANT
Opis modelu
Nazwa modelu		MOD_33
Zmienna zależna	1	Gentamicin High Level (synergy)
Równanie	1	Liniowy
Zmienna niezależna		rok
Stała		Uwzględnione
Zmienna opisująca obserwacje na wykresach		Nieokreślone
Informacja o analizowanych danych
	N
Ogółem obserwacji	125
Obserwacje wykluczonea	3
Obserwacje prognozowane	0
Nowo utworzone obserwacje	0
a. Obserwacje z brakami danych w dowolnej ze zmiennych są wykluczane z analizy.
Podsumowanie przetwarzanych zmiennych
		Zmienne
		Zależna	Niezależna
		Gentamicin High Level (synergy)	rok
Liczba dodatnich wartości		122	125
Liczba zer		0	0
Liczba ujemnych wartości		0	0
Liczba braków danych	Brak danych zdefiniowany przez użytkownika	3	0
	Systemowy brak danych	0	0
Podsumowanie modelu i oszacowań parametrów
Zmienna zależna:	Gentamicin High Level (synergy)
Równanie	Model - podsumowanie					Oceny parametrów
	R-kwadrat	F	df1	df2	Istotność	Stała	b1
Liniowy	0.0393079	4.90995	1	120	0.0285886	-89.0949	0.044951			ok
Zmienną niezależną jest rok.

## Sheet: stretomicin
* Estymacja krzywej.
TSET NEWVAR=NONE.
CURVEFIT
/VARIABLES=stretomicinHighPotency2 WITH rok
/CONSTANT
/MODEL=LINEAR
/PLOT FIT.
Dopasowanie krzywej (CURVEFIT)
Uwagi
Raport sporządzono		03-NOV-2019 11:05:37
Komentarze
Dane wejściowe	Plik danych	D:\JANUSZ\bakterie2020\faecium4.sav
	Roboczy plik danych	ZbiórDanych2
	Filtr	<brak>
	Waga	<brak>
	Podział na podzbiory	<brak>
	Liczba obserwacji w roboczym pliku danych	125
Traktowanie braków danych	Definicja braków danych	Wartości zdefiniowane przez użytkownika jako braki danych są traktowane jako braki danych.
	Użycie obserwacji	Obserwacje z brakami danych w dowolnej z określonych zmiennych nie są używane w analizie.
Komenda		CURVEFIT /VARIABLES=stretomicinHighPotency2 WITH rok /CONSTANT /MODEL=LINEAR /PLOT FIT.
Zasoby	Czas procesora	00:00:00,14
	Czas wykonania	00:00:00,13
Użyte obserwacje	Od	Pierwsza obserwacja
	Do	Ostatnia obserwacja
Predykcja	Od	Pierwsza obserwacja z zaznaczonego do użycia okresu
	Do	Ostatnia obserwacja
Ustawienia szeregów czasowych (TSET)	Wynik	PRINT = DEFAULT
	Zapisywanie nowych zmiennych	NEWVAR = NONE
	Maksymalna liczba przesunięć na wykresach autokorelacji i autokorelacji cząstkowych	MXAUTO = 16
	Maksymalna liczba przesunięć na wykresach korelacji krzyżowych	MXCROSS = 7
	Maksymalna liczba nowych zmiennych generowanych przez procedurę	MXNEWVAR = 60
	Maksymalna liczba nowych obserwacji generowanych przez procedurę	MXPREDICT = 1000
	Traktowanie braków danych użytkownika	MISSING = EXCLUDE
	Wartość procentowa przedziału ufności	CIN = 95
	Tolerancja dla wprowadzania zmiennych w równaniach regresji	TOLER = ,0001
	Dopuszczalna zmiana w parametrze iteracyjnym	CNVERGE = ,001
	Metoda wyliczania błędów standardowych dla autokorelacji	ACFSE = IND
	Długość okresu sezonowości	Nieokreślone
	Zmienna opisująca obserwacje na wykresach	Nieokreślone
	Równania zawierają	CONSTANT
Opis modelu
Nazwa modelu		MOD_34
Zmienna zależna	1	Streptomicin _High Potency_
Równanie	1	Liniowy
Zmienna niezależna		rok
Stała		Uwzględnione
Zmienna opisująca obserwacje na wykresach		Nieokreślone
Informacja o analizowanych danych
	N
Ogółem obserwacji	125
Obserwacje wykluczonea	1
Obserwacje prognozowane	0
Nowo utworzone obserwacje	0
a. Obserwacje z brakami danych w dowolnej ze zmiennych są wykluczane z analizy.
Podsumowanie przetwarzanych zmiennych
		Zmienne
		Zależna	Niezależna
		Streptomicin _High Potency_	rok
Liczba dodatnich wartości		124	125
Liczba zer		0	0
Liczba ujemnych wartości		0	0
Liczba braków danych	Brak danych zdefiniowany przez użytkownika	1	0
	Systemowy brak danych	0	0
Podsumowanie modelu i oszacowań parametrów
Zmienna zależna:	Streptomicin _High Potency_
Równanie	Model - podsumowanie					Oceny parametrów
	R-kwadrat	F	df1	df2	Istotność	Stała	b1
Liniowy	0.00627716	0.770651	1	122	0.381741	-26.9841	0.0139807		nieistotny
Zmienną niezależną jest rok.

## Sheet: tigecycyline
* Estymacja krzywej.
TSET NEWVAR=NONE.
CURVEFIT
/VARIABLES=tigecycline2 WITH rok
/CONSTANT
/MODEL=LINEAR
/PLOT FIT.
Dopasowanie krzywej (CURVEFIT)
Uwagi
Raport sporządzono		03-NOV-2019 11:07:01
Komentarze
Dane wejściowe	Plik danych	D:\JANUSZ\bakterie2020\faecium4.sav
	Roboczy plik danych	ZbiórDanych2
	Filtr	<brak>
	Waga	<brak>
	Podział na podzbiory	<brak>
	Liczba obserwacji w roboczym pliku danych	125
Traktowanie braków danych	Definicja braków danych	Wartości zdefiniowane przez użytkownika jako braki danych są traktowane jako braki danych.
	Użycie obserwacji	Obserwacje z brakami danych w dowolnej z określonych zmiennych nie są używane w analizie.
Komenda		CURVEFIT /VARIABLES=tigecycline2 WITH rok /CONSTANT /MODEL=LINEAR /PLOT FIT.
Zasoby	Czas procesora	00:00:00,00
	Czas wykonania	00:00:00,00
Użyte obserwacje	Od	Pierwsza obserwacja
	Do	Ostatnia obserwacja
Predykcja	Od	Pierwsza obserwacja z zaznaczonego do użycia okresu
	Do	Ostatnia obserwacja
Ustawienia szeregów czasowych (TSET)	Wynik	PRINT = DEFAULT
	Zapisywanie nowych zmiennych	NEWVAR = NONE
	Maksymalna liczba przesunięć na wykresach autokorelacji i autokorelacji cząstkowych	MXAUTO = 16
	Maksymalna liczba przesunięć na wykresach korelacji krzyżowych	MXCROSS = 7
	Maksymalna liczba nowych zmiennych generowanych przez procedurę	MXNEWVAR = 60
	Maksymalna liczba nowych obserwacji generowanych przez procedurę	MXPREDICT = 1000
	Traktowanie braków danych użytkownika	MISSING = EXCLUDE
	Wartość procentowa przedziału ufności	CIN = 95
	Tolerancja dla wprowadzania zmiennych w równaniach regresji	TOLER = ,0001
	Dopuszczalna zmiana w parametrze iteracyjnym	CNVERGE = ,001
	Metoda wyliczania błędów standardowych dla autokorelacji	ACFSE = IND
	Długość okresu sezonowości	Nieokreślone
	Zmienna opisująca obserwacje na wykresach	Nieokreślone
	Równania zawierają	CONSTANT
Ostrzeżenia
Zmienna zależna (tigecycline2) zawiera wartości stałe (1,000). Żadne równania nie mogą być dopasowane dla tej zmiennej.
Z powodu problemów w danych nie można dopasować żadnych równań.
Wykonanie komendy zostało zatrzymane.
Opis modelu
Nazwa modelu		MOD_35
Zmienna zależna	1	tigecycline2
Równanie	1	Liniowy
Zmienna niezależna		rok
Stała		Uwzględnione
Zmienna opisująca obserwacje na wykresach		Nieokreślone
Informacja o analizowanych danych
	N
Ogółem obserwacji	125
Obserwacje wykluczonea	0
Obserwacje prognozowane	0
Nowo utworzone obserwacje	0
a. Obserwacje z brakami danych w dowolnej ze zmiennych są wykluczane z analizy.
Podsumowanie przetwarzanych zmiennych
		Zmienne
		Zależna	Niezależna
		tigecycline2	rok
Liczba dodatnich wartości		125	125
Liczba zer		0	0
Liczba ujemnych wartości		0	0
Liczba braków danych	Brak danych zdefiniowany przez użytkownika	0	0
	Systemowy brak danych	0	0
