# Supplementary material for: Analysis of Susceptibility to Selected Antibiotics in Klebsiella pneumoniae, Escherichia coli, Enterococcus faecalis and Enterococcus faecium Causing Urinary Tract Infections in Kidney Transplant Recipients over 8 Years: Single-Center Study
Source: Antibiotics (Basel). 2020 May 26;9(6):284. doi: 10.3390/antibiotics9060284 (PMC7344424; doi:10.3390/antibiotics9060284)
Supplement: Supplementary file 1 [file antibiotics-09-00284-s001.zip › Supplementary files/Escherichia coli. Curve estimation model. ORIGINAL POLISH.xlsx]

## Sheet: marginesy zbiorcze 2011-2018
FREQUENCIES VARIABLES=AmoxicillinClav.Acid Meropenem PiperacillinTazobactam
TrimethoprimSulfamethoxazole Ciprofloxacin FosfomycinTrometamol Ceftriaxone PŁEĆ wiek1
Dawcazmarłyżywy Jeśliżywyspokrewniony RokKTX wieknerek2 NumerKTX RodzajTX rok
/ORDER=ANALYSIS.
Częstości (FREQUENCIES)
Uwagi
Raport sporządzono		03-NOV-2019 11:16:43
Komentarze
Dane wejściowe	Plik danych	D:\JANUSZ\bakterie2020\coli4_2.sav
	Roboczy plik danych	ZbiórDanych4
	Filtr	<brak>
	Waga	<brak>
	Podział na podzbiory	<brak>
	Liczba obserwacji w roboczym pliku danych	212
Traktowanie braków danych	Definicja braków danych	Wartości zdefiniowane przez użytkownika jako braki danych są traktowane jako braki danych.
	Użycie obserwacji	Statystyki obliczane są na podstawie wszystkich obserwacji z ważnymi danymi.
Komenda		FREQUENCIES VARIABLES=AmoxicillinClav.Acid Meropenem PiperacillinTazobactam TrimethoprimSulfamethoxazole Ciprofloxacin FosfomycinTrometamol Ceftriaxone PŁEĆ wiek1 Dawcazmarłyżywy Jeśliżywyspokrewniony RokKTX wieknerek2 NumerKTX RodzajTX rok /ORDER=ANALYSIS.
Zasoby	Czas procesora	00:00:00,03
	Czas wykonania	00:00:00,03
Statystyki
		Amoxicillin/Clav. Acid	Meropenem	Piperacillin/Tazobactam	Trimethoprim/Sulfamethoxazole	Ciprofloxacin	Fosfomycin/Trometamol	Ceftriaxone	PŁEĆ	wiek1	Dawca - zmarły / żywy	Jeśli żywy - spokrewniony?	Rok KTX	wieknerek2	Numer KTX	Rodzaj TX	rok
N	Ważne	212	212	212	212	212	197	212	212	212	212	212	210	210	210	212	212
	Braki danych	0	0	0	0	0	15	0	0	0	0	0	2	2	2	0	0
Tabela częstości
Amoxicillin/Clav. Acid
		Częstość	Procent	Procent ważnych	Procent skumulowany
Ważne	R	86	40.566	40.566	40.566
	S	126	59.434	59.434	100
	Ogółem	212	100	100
Meropenem
		Częstość	Procent	Procent ważnych	Procent skumulowany
Ważne	R	1	0.471698	0.471698	0.471698
	S	211	99.5283	99.5283	100
	Ogółem	212	100	100
Piperacillin/Tazobactam
		Częstość	Procent	Procent ważnych	Procent skumulowany
Ważne	R	36	16.9811	16.9811	16.9811
	S	176	83.0189	83.0189	100
	Ogółem	212	100	100
Trimethoprim/Sulfamethoxazole
		Częstość	Procent	Procent ważnych	Procent skumulowany
Ważne	R	112	52.8302	52.8302	52.8302
	S	100	47.1698	47.1698	100
	Ogółem	212	100	100
Ciprofloxacin
		Częstość	Procent	Procent ważnych	Procent skumulowany
Ważne	R	94	44.3396	44.3396	44.3396
	S	118	55.6604	55.6604	100
	Ogółem	212	100	100
Fosfomycin/Trometamol
		Częstość	Procent	Procent ważnych	Procent skumulowany
Ważne	R	4	1.88679	2.03046	2.03046
	S	193	91.0377	97.9695	100
	Ogółem	197	92.9245	100
Braki danych	bd	15	7.07547
Ogółem		212	100
Ceftriaxone
		Częstość	Procent	Procent ważnych	Procent skumulowany
Ważne	R	34	16.0377	16.0377	16.0377
	S	178	83.9623	83.9623	100
	Ogółem	212	100	100
PŁEĆ
		Częstość	Procent	Procent ważnych	Procent skumulowany
Ważne		1	0.471698	0.471698	0.471698
	k	151	71.2264	71.2264	71.6981
	m	60	28.3019	28.3019	100
	Ogółem	212	100	100
wiek1
		Częstość	Procent	Procent ważnych	Procent skumulowany
Ważne	do 29	13	6.13208	6.13208	6.13208
	30-39	31	14.6226	14.6226	20.7547
	40-49	39	18.3962	18.3962	39.1509
	50-59	49	23.1132	23.1132	62.2642
	5,00	62	29.2453	29.2453	91.5094
	60-69	18	8.49057	8.49057	100
	Ogółem	212	100	100
Dawca - zmarły / żywy
		Częstość	Procent	Procent ważnych	Procent skumulowany
Ważne	bd	2	0.943396	0.943396	0.943396
	zmarły	199	93.8679	93.8679	94.8113
	żywy	11	5.18868	5.18868	100
	Ogółem	212	100	100
Jeśli żywy - spokrewniony?
		Częstość	Procent	Procent ważnych	Procent skumulowany
Ważne	bd	2	0.943396	0.943396	0.943396
	nie	201	94.8113	94.8113	95.7547
	tak	9	4.24528	4.24528	100
	Ogółem	212	100	100
Rok KTX
		Częstość	Procent	Procent ważnych	Procent skumulowany
Ważne	1985	1	0.471698	0.47619	0.47619
	1988	2	0.943396	0.952381	1.42857
	1991	1	0.471698	0.47619	1.90476
	1992	4	1.88679	1.90476	3.80952
	1993	1	0.471698	0.47619	4.28571
	1995	4	1.88679	1.90476	6.19048
	1996	1	0.471698	0.47619	6.66667
	1997	2	0.943396	0.952381	7.61905
	1999	6	2.83019	2.85714	10.4762
	2000	7	3.30189	3.33333	13.8095
	2001	6	2.83019	2.85714	16.6667
	2002	7	3.30189	3.33333	20
	2003	10	4.71698	4.7619	24.7619
	2004	9	4.24528	4.28571	29.0476
	2005	4	1.88679	1.90476	30.9524
	2006	5	2.35849	2.38095	33.3333
	2007	12	5.66038	5.71429	39.0476
	2008	11	5.18868	5.2381	44.2857
	2009	8	3.77358	3.80952	48.0952
	2010	26	12.2642	12.381	60.4762
	2011	19	8.96226	9.04762	69.5238
	2012	15	7.07547	7.14286	76.6667
	2013	8	3.77358	3.80952	80.4762
	2014	14	6.60377	6.66667	87.1429
	2015	14	6.60377	6.66667	93.8095
	2016	6	2.83019	2.85714	96.6667
	2017	5	2.35849	2.38095	99.0476
	2018	2	0.943396	0.952381	100
	Ogółem	210	99.0566	100
Braki danych	Systemowe braki danych	2	0.943396
Ogółem		212	100
wieknerek2
		Częstość	Procent	Procent ważnych	Procent skumulowany
Ważne	do 10	109	51.4151	51.9048	51.9048
	11-20	79	37.2642	37.619	89.5238
	21+	22	10.3774	10.4762	100
	Ogółem	210	99.0566	100
Braki danych	Systemowe braki danych	2	0.943396
Ogółem		212	100
Numer KTX
		Częstość	Procent	Procent ważnych	Procent skumulowany
Ważne	1	186	87.7358	88.5714	88.5714
	2	22	10.3774	10.4762	99.0476
	3	2	0.943396	0.952381	100
	Ogółem	210	99.0566	100
Braki danych	Systemowe braki danych	2	0.943396
Ogółem		212	100
Rodzaj TX
		Częstość	Procent	Procent ważnych	Procent skumulowany
Ważne	bd	2	0.943396	0.943396	0.943396
	ktx	190	89.6226	89.6226	90.566
	ktx + Bricker	11	5.18868	5.18868	95.7547
	ktx + serce	1	0.471698	0.471698	96.2264
	ktx + trzustka	8	3.77358	3.77358	100
	Ogółem	212	100	100
rok
		Częstość	Procent	Procent ważnych	Procent skumulowany
Ważne	2011	35	16.5094	16.5094	16.5094
	2012	33	15.566	15.566	32.0755
	2013	31	14.6226	14.6226	46.6981
	2014	30	14.1509	14.1509	60.8491
	2015	23	10.8491	10.8491	71.6981
	2016	29	13.6792	13.6792	85.3774
	2017	16	7.54717	7.54717	92.9245
	2018	15	7.07547	7.07547	100
	Ogółem	212	100	100

## Sheet: tabele by rok
CROSSTABS
/TABLES=amoxicillinClav.Acid2 meropenem2 piperacillinTazobactam2 trimethoprimSulfamethoxazole2
ciprofloxacin2 fosfomcinTrometamol2 celtriaxone2 PŁEĆ wiek1 Dawcazmarłyżywy Jeśliżywyspokrewniony
RokKTX wieknerek2 NumerKTX RodzajTX BY rok
/FORMAT=AVALUE TABLES
/STATISTICS=CHISQ
/CELLS=COUNT COLUMN
/COUNT ROUND CELL.
Tabele krzyżowe (CROSSTABS)
Informacja o analizowanych danych
	Obserwacje
	Uwzględnione		Wykluczone		Ogółem
	N	Procent	N	Procent	N	Procent
Amoxicillin/Clav. Acid * rok	212	1	0	0	212	1
meropenem2 * rok	212	1	0	0	212	1
Piperacillin/Tazobactam * rok	212	1	0	0	212	1
Trimethoprim/Sulfamethoxazole * rok	212	1	0	0	212	1
ciprofloxacin2 * rok	212	1	0	0	212	1
Fosfomycin/Trometamol * rok	197	0.929245	15	0.0707547	212	1
celtriaxone2 * rok	212	1	0	0	212	1
PŁEĆ * rok	212	1	0	0	212	1
wiek1 * rok	212	1	0	0	212	1
Dawca - zmarły / żywy * rok	212	1	0	0	212	1
Jeśli żywy - spokrewniony? * rok	212	1	0	0	212	1
Rok KTX * rok	210	0.990566	2	0.00943396	212	1
wieknerek2 * rok	210	0.990566	2	0.00943396	212	1
Numer KTX * rok	210	0.990566	2	0.00943396	212	1
Rodzaj TX * rok	212	1	0	0	212	1
Amoxicillin/Clav. Acid * rok
Tabela krzyżowa
			rok								Ogółem
			2011	2012	2013	2014	2015	2016	2017	2018
Amoxicillin/Clav. Acid	R	Liczebność	13	11	12	9	4	17	11	9	86
		% z rok	0.371429	0.333333	0.387097	0.3	0.173913	0.586207	0.6875	0.6	0.40566
	S	Liczebność	22	22	19	21	19	12	5	6	126
		% z rok	0.628571	0.666667	0.612903	0.7	0.826087	0.413793	0.3125	0.4	0.59434
Ogółem		Liczebność	35	33	31	30	23	29	16	15	212
		% z rok	1	1	1	1	1	1	1	1	1
Testy Chi-kwadrat
	Wartość	df	Istotność asymptotyczna (dwustronna)
Chi-kwadrat Pearsona	18,985a	7	0.00823456		jest zależność
Iloraz wiarygodności	19.4245	7	0.00695663
Test związku liniowego	6.36594	1	0.0116332
N ważnych obserwacji	212
a. 0,0% komórek (0) ma liczebność oczekiwaną mniejszą niż 5. Minimalna liczebność oczekiwana wynosi 6,08.
meropenem2 * rok
Tabela krzyżowa
			rok								Ogółem
			2011	2012	2013	2014	2015	2016	2017	2018
meropenem2	R	Liczebność	0	0	0	0	0	0	1	0	1
		% z rok	0	0	0	0	0	0	0.0625	0	0.00471698
	S	Liczebność	35	33	31	30	23	29	15	15	211
		% z rok	1	1	1	1	1	1	0.9375	1	0.995283
Ogółem		Liczebność	35	33	31	30	23	29	16	15	212
		% z rok	1	1	1	1	1	1	1	1	1
Testy Chi-kwadrat
	Wartość	df	Istotność asymptotyczna (dwustronna)
Chi-kwadrat Pearsona	12,308a	7	0.0908726		na granicy zależności
Iloraz wiarygodności	5.22712	7	0.632269
Test związku liniowego	1.98639	1	0.158718
N ważnych obserwacji	212
a. 50,0% komórek (8) ma liczebność oczekiwaną mniejszą niż 5. Minimalna liczebność oczekiwana wynosi ,07.
Piperacillin/Tazobactam * rok
Tabela krzyżowa
			rok								Ogółem
			2011	2012	2013	2014	2015	2016	2017	2018
Piperacillin/Tazobactam	R	Liczebność	6	7	6	7	1	1	4	4	36
		% z rok	0.171429	0.212121	0.193548	0.233333	0.0434783	0.0344828	0.25	0.266667	0.169811
	S	Liczebność	29	26	25	23	22	28	12	11	176
		% z rok	0.828571	0.787879	0.806452	0.766667	0.956522	0.965517	0.75	0.733333	0.830189
Ogółem		Liczebność	35	33	31	30	23	29	16	15	212
		% z rok	1	1	1	1	1	1	1	1	1
Testy Chi-kwadrat
	Wartość	df	Istotność asymptotyczna (dwustronna)
Chi-kwadrat Pearsona	9,501a	7	0.218632		brak zależności
Iloraz wiarygodności	11.6156	7	0.11393
Test związku liniowego	0.162118	1	0.687214
N ważnych obserwacji	212
a. 25,0% komórek (4) ma liczebność oczekiwaną mniejszą niż 5. Minimalna liczebność oczekiwana wynosi 2,55.
Trimethoprim/Sulfamethoxazole * rok
Tabela krzyżowa
			rok								Ogółem
			2011	2012	2013	2014	2015	2016	2017	2018
Trimethoprim/Sulfamethoxazole	R	Liczebność	18	18	14	16	12	17	8	9	112
		% z rok	0.514286	0.545455	0.451613	0.533333	0.521739	0.586207	0.5	0.6	0.528302
	S	Liczebność	17	15	17	14	11	12	8	6	100
		% z rok	0.485714	0.454545	0.548387	0.466667	0.478261	0.413793	0.5	0.4	0.471698
Ogółem		Liczebność	35	33	31	30	23	29	16	15	212
		% z rok	1	1	1	1	1	1	1	1	1
Testy Chi-kwadrat
	Wartość	df	Istotność asymptotyczna (dwustronna)
Chi-kwadrat Pearsona	1,556a	7	0.980298		brak zależności
Iloraz wiarygodności	1.56023	7	0.980151
Test związku liniowego	0.314019	1	0.575224
N ważnych obserwacji	212
a. 0,0% komórek (0) ma liczebność oczekiwaną mniejszą niż 5. Minimalna liczebność oczekiwana wynosi 7,08.
ciprofloxacin2 * rok
Tabela krzyżowa
			rok								Ogółem
			2011	2012	2013	2014	2015	2016	2017	2018
ciprofloxacin2	R	Liczebność	0	15	20	13	11	19	7	9	94
		% z rok	0	0.454545	0.645161	0.433333	0.478261	0.655172	0.4375	0.6	0.443396
	S	Liczebność	35	18	11	17	12	10	9	6	118
		% z rok	1	0.545455	0.354839	0.566667	0.521739	0.344828	0.5625	0.4	0.556604
Ogółem		Liczebność	35	33	31	30	23	29	16	15	212
		% z rok	1	1	1	1	1	1	1	1	1
Testy Chi-kwadrat
	Wartość	df	Istotność asymptotyczna (dwustronna)
Chi-kwadrat Pearsona	39,900a	7	1.31554e-06		jest zależność
Iloraz wiarygodności	52.9944	7	3.7166e-09
Test związku liniowego	15.3813	1	8.7853e-05
N ważnych obserwacji	212
a. 0,0% komórek (0) ma liczebność oczekiwaną mniejszą niż 5. Minimalna liczebność oczekiwana wynosi 6,65.
Fosfomycin/Trometamol * rok
Tabela krzyżowa
			rok								Ogółem
			2011	2012	2013	2014	2015	2016	2017	2018
Fosfomycin/Trometamol	R	Liczebność	0	1	0	0	0	2	0	1	4
		% z rok	0	0.0333333	0	0	0	0.0714286	0	0.0666667	0.0203046
	S	Liczebność	24	29	31	30	23	26	16	14	193
		% z rok	1	0.966667	1	1	1	0.928571	1	0.933333	0.979695
Ogółem		Liczebność	24	30	31	30	23	28	16	15	197
		% z rok	1	1	1	1	1	1	1	1	1
Testy Chi-kwadrat
	Wartość	df	Istotność asymptotyczna (dwustronna)
Chi-kwadrat Pearsona	8,126a	7	0.32164		brak zależności
Iloraz wiarygodności	8.56707	7	0.28525
Test związku liniowego	1.72121	1	0.189537
N ważnych obserwacji	197
a. 50,0% komórek (8) ma liczebność oczekiwaną mniejszą niż 5. Minimalna liczebność oczekiwana wynosi ,30.
celtriaxone2 * rok
Tabela krzyżowa
			rok								Ogółem
			2011	2012	2013	2014	2015	2016	2017	2018
celtriaxone2	R	Liczebność	7	8	5	1	2	4	3	4	34
		% z rok	0.2	0.242424	0.16129	0.0333333	0.0869565	0.137931	0.1875	0.266667	0.160377
	S	Liczebność	28	25	26	29	21	25	13	11	178
		% z rok	0.8	0.757576	0.83871	0.966667	0.913043	0.862069	0.8125	0.733333	0.839623
Ogółem		Liczebność	35	33	31	30	23	29	16	15	212
		% z rok	1	1	1	1	1	1	1	1	1
Testy Chi-kwadrat
	Wartość	df	Istotność asymptotyczna (dwustronna)
Chi-kwadrat Pearsona	8,029a	7	0.330046		brak zależności
Iloraz wiarygodności	9.24266	7	0.2357
Test związku liniowego	0.178523	1	0.672645
N ważnych obserwacji	212
a. 37,5% komórek (6) ma liczebność oczekiwaną mniejszą niż 5. Minimalna liczebność oczekiwana wynosi 2,41.
PŁEĆ * rok
Tabela krzyżowa
			rok								Ogółem
			2011	2012	2013	2014	2015	2016	2017	2018
PŁEĆ		Liczebność	0	0	1	0	0	0	0	0	1
		% z rok	0	0	0.0322581	0	0	0	0	0	0.00471698
	k	Liczebność	27	26	22	17	17	18	12	12	151
		% z rok	0.771429	0.787879	0.709677	0.566667	0.73913	0.62069	0.75	0.8	0.712264
	m	Liczebność	8	7	8	13	6	11	4	3	60
		% z rok	0.228571	0.212121	0.258065	0.433333	0.26087	0.37931	0.25	0.2	0.283019
Ogółem		Liczebność	35	33	31	30	23	29	16	15	212
		% z rok	1	1	1	1	1	1	1	1	1
Testy Chi-kwadrat
	Wartość	df	Istotność asymptotyczna (dwustronna)
Chi-kwadrat Pearsona	12,560a	14	0.561392		brak zależności
Iloraz wiarygodności	10.3295	14	0.737722
N ważnych obserwacji	212
a. 41,7% komórek (10) ma liczebność oczekiwaną mniejszą niż 5. Minimalna liczebność oczekiwana wynosi ,07.
wiek1 * rok
Tabela krzyżowa
			rok								Ogółem
			2011	2012	2013	2014	2015	2016	2017	2018
wiek1	do 29	Liczebność	3	2	1	1	1	2	2	1	13
		% z rok	0.0857143	0.0606061	0.0322581	0.0333333	0.0434783	0.0689655	0.125	0.0666667	0.0613208
	30-39	Liczebność	2	5	4	7	5	6	1	1	31
		% z rok	0.0571429	0.151515	0.129032	0.233333	0.217391	0.206897	0.0625	0.0666667	0.146226
	40-49	Liczebność	7	5	7	3	5	4	3	5	39
		% z rok	0.2	0.151515	0.225806	0.1	0.217391	0.137931	0.1875	0.333333	0.183962
	50-59	Liczebność	13	9	9	4	3	5	6	0	49
		% z rok	0.371429	0.272727	0.290323	0.133333	0.130435	0.172414	0.375	0	0.231132
	5,00	Liczebność	9	6	8	12	7	10	2	8	62
		% z rok	0.257143	0.181818	0.258065	0.4	0.304348	0.344828	0.125	0.533333	0.292453
	60-69	Liczebność	1	6	2	3	2	2	2	0	18
		% z rok	0.0285714	0.181818	0.0645161	0.1	0.0869565	0.0689655	0.125	0	0.0849057
Ogółem		Liczebność	35	33	31	30	23	29	16	15	212
		% z rok	1	1	1	1	1	1	1	1	1
Testy Chi-kwadrat
	Wartość	df	Istotność asymptotyczna (dwustronna)
Chi-kwadrat Pearsona	38,578a	35	0.310996		brak zależności
Iloraz wiarygodności	42.7941	35	0.171405
Test związku liniowego	0.0476795	1	0.827151
N ważnych obserwacji	212
a. 62,5% komórek (30) ma liczebność oczekiwaną mniejszą niż 5. Minimalna liczebność oczekiwana wynosi ,92.
Dawca - zmarły / żywy * rok
Tabela krzyżowa
			rok								Ogółem
			2011	2012	2013	2014	2015	2016	2017	2018
Dawca - zmarły / żywy	bd	Liczebność	0	0	0	0	1	1	0	0	2
		% z rok	0	0	0	0	0.0434783	0.0344828	0	0	0.00943396
	zmarły	Liczebność	33	33	29	28	20	27	15	14	199
		% z rok	0.942857	1	0.935484	0.933333	0.869565	0.931034	0.9375	0.933333	0.938679
	żywy	Liczebność	2	0	2	2	2	1	1	1	11
		% z rok	0.0571429	0	0.0645161	0.0666667	0.0869565	0.0344828	0.0625	0.0666667	0.0518868
Ogółem		Liczebność	35	33	31	30	23	29	16	15	212
		% z rok	1	1	1	1	1	1	1	1	1
Testy Chi-kwadrat
	Wartość	df	Istotność asymptotyczna (dwustronna)
Chi-kwadrat Pearsona	9,282a	14	0.812563		brak zależności
Iloraz wiarygodności	10.2834	14	0.741185
N ważnych obserwacji	212
a. 66,7% komórek (16) ma liczebność oczekiwaną mniejszą niż 5. Minimalna liczebność oczekiwana wynosi ,14.
Jeśli żywy - spokrewniony? * rok
Tabela krzyżowa
			rok								Ogółem
			2011	2012	2013	2014	2015	2016	2017	2018
Jeśli żywy - spokrewniony?	bd	Liczebność	0	0	0	0	1	1	0	0	2
		% z rok	0	0	0	0	0.0434783	0.0344828	0	0	0.00943396
	nie	Liczebność	34	33	29	28	20	28	15	14	201
		% z rok	0.971429	1	0.935484	0.933333	0.869565	0.965517	0.9375	0.933333	0.948113
	tak	Liczebność	1	0	2	2	2	0	1	1	9
		% z rok	0.0285714	0	0.0645161	0.0666667	0.0869565	0	0.0625	0.0666667	0.0424528
Ogółem		Liczebność	35	33	31	30	23	29	16	15	212
		% z rok	1	1	1	1	1	1	1	1	1
Testy Chi-kwadrat
	Wartość	df	Istotność asymptotyczna (dwustronna)
Chi-kwadrat Pearsona	11,546a	14	0.642675		brak zależności
Iloraz wiarygodności	13.1725	14	0.51299
N ważnych obserwacji	212
a. 66,7% komórek (16) ma liczebność oczekiwaną mniejszą niż 5. Minimalna liczebność oczekiwana wynosi ,14.
Rok KTX * rok
Tabela krzyżowa
			rok								Ogółem
			2011	2012	2013	2014	2015	2016	2017	2018
Rok KTX	1985	Liczebność	0	0	0	1	0	0	0	0	1
		% z rok	0	0	0	0.0333333	0	0	0	0	0.0047619
	1988	Liczebność	1	0	0	1	0	0	0	0	2
		% z rok	0.0285714	0	0	0.0333333	0	0	0	0	0.00952381
	1991	Liczebność	1	0	0	0	0	0	0	0	1
		% z rok	0.0285714	0	0	0	0	0	0	0	0.0047619
	1992	Liczebność	0	1	1	1	0	1	0	0	4
		% z rok	0	0.030303	0.0322581	0.0333333	0	0.0357143	0	0	0.0190476
	1993	Liczebność	0	0	0	0	0	0	1	0	1
		% z rok	0	0	0	0	0	0	0.0625	0	0.0047619
	1995	Liczebność	2	0	1	0	0	1	0	0	4
		% z rok	0.0571429	0	0.0322581	0	0	0.0357143	0	0	0.0190476
	1996	Liczebność	0	0	0	1	0	0	0	0	1
		% z rok	0	0	0	0.0333333	0	0	0	0	0.0047619
	1997	Liczebność	1	0	0	0	0	1	0	0	2
		% z rok	0.0285714	0	0	0	0	0.0357143	0	0	0.00952381
	1999	Liczebność	2	1	0	2	1	0	0	0	6
		% z rok	0.0571429	0.030303	0	0.0666667	0.0454545	0	0	0	0.0285714
	2000	Liczebność	2	1	1	0	1	1	1	0	7
		% z rok	0.0571429	0.030303	0.0322581	0	0.0454545	0.0357143	0.0625	0	0.0333333
	2001	Liczebność	1	3	1	1	0	0	0	0	6
		% z rok	0.0285714	0.0909091	0.0322581	0.0333333	0	0	0	0	0.0285714
	2002	Liczebność	1	1	1	0	0	1	1	2	7
		% z rok	0.0285714	0.030303	0.0322581	0	0	0.0357143	0.0625	0.133333	0.0333333
	2003	Liczebność	2	3	1	1	1	1	0	1	10
		% z rok	0.0571429	0.0909091	0.0322581	0.0333333	0.0454545	0.0357143	0	0.0666667	0.047619
	2004	Liczebność	0	1	1	4	1	0	1	1	9
		% z rok	0	0.030303	0.0322581	0.133333	0.0454545	0	0.0625	0.0666667	0.0428571
	2005	Liczebność	2	1	1	0	0	0	0	0	4
		% z rok	0.0571429	0.030303	0.0322581	0	0	0	0	0	0.0190476
	2006	Liczebność	0	2	2	0	0	1	0	0	5
		% z rok	0	0.0606061	0.0645161	0	0	0.0357143	0	0	0.0238095
	2007	Liczebność	1	2	3	3	0	1	1	1	12
		% z rok	0.0285714	0.0606061	0.0967742	0.1	0	0.0357143	0.0625	0.0666667	0.0571429
	2008	Liczebność	2	1	1	0	2	3	0	2	11
		% z rok	0.0571429	0.030303	0.0322581	0	0.0909091	0.107143	0	0.133333	0.052381
	2009	Liczebność	5	1	0	0	1	0	1	0	8
		% z rok	0.142857	0.030303	0	0	0.0454545	0	0.0625	0	0.0380952
	2010	Liczebność	7	5	4	4	2	1	3	0	26
		% z rok	0.2	0.151515	0.129032	0.133333	0.0909091	0.0357143	0.1875	0	0.12381
	2011	Liczebność	5	4	2	3	2	3	0	0	19
		% z rok	0.142857	0.121212	0.0645161	0.1	0.0909091	0.107143	0	0	0.0904762
	2012	Liczebność	0	6	5	1	2	1	0	0	15
		% z rok	0	0.181818	0.16129	0.0333333	0.0909091	0.0357143	0	0	0.0714286
	2013	Liczebność	0	0	6	1	0	1	0	0	8
		% z rok	0	0	0.193548	0.0333333	0	0.0357143	0	0	0.0380952
	2014	Liczebność	0	0	0	6	2	3	1	2	14
		% z rok	0	0	0	0.2	0.0909091	0.107143	0.0625	0.133333	0.0666667
	2015	Liczebność	0	0	0	0	7	6	1	0	14
		% z rok	0	0	0	0	0.318182	0.214286	0.0625	0	0.0666667
	2016	Liczebność	0	0	0	0	0	2	2	2	6
		% z rok	0	0	0	0	0	0.0714286	0.125	0.133333	0.0285714
	2017	Liczebność	0	0	0	0	0	0	3	2	5
		% z rok	0	0	0	0	0	0	0.1875	0.133333	0.0238095
	2018	Liczebność	0	0	0	0	0	0	0	2	2
		% z rok	0	0	0	0	0	0	0	0.133333	0.00952381
Ogółem		Liczebność	35	33	31	30	22	28	16	15	210
		% z rok	1	1	1	1	1	1	1	1	1
Testy Chi-kwadrat
	Wartość	df	Istotność asymptotyczna (dwustronna)
Chi-kwadrat Pearsona	296,641a	189	9.18997e-07		jest zależność
Iloraz wiarygodności	270.636	189	9.00816e-05
Test związku liniowego	14.6032	1	0.00013269
N ważnych obserwacji	210
a. 100,0% komórek (224) ma liczebność oczekiwaną mniejszą niż 5. Minimalna liczebność oczekiwana wynosi ,07.
wieknerek2 * rok
Tabela krzyżowa
			rok								Ogółem
			2011	2012	2013	2014	2015	2016	2017	2018
wieknerek2	do 10	Liczebność	12	15	17	15	15	17	10	8	109
		% z rok	0.342857	0.454545	0.548387	0.5	0.681818	0.607143	0.625	0.533333	0.519048
	11-20	Liczebność	16	16	12	9	6	8	5	7	79
		% z rok	0.457143	0.484848	0.387097	0.3	0.272727	0.285714	0.3125	0.466667	0.37619
	21+	Liczebność	7	2	2	6	1	3	1	0	22
		% z rok	0.2	0.0606061	0.0645161	0.2	0.0454545	0.107143	0.0625	0	0.104762
Ogółem		Liczebność	35	33	31	30	22	28	16	15	210
		% z rok	1	1	1	1	1	1	1	1	1
Testy Chi-kwadrat
	Wartość	df	Istotność asymptotyczna (dwustronna)
Chi-kwadrat Pearsona	17,482a	14	0.231419		brak zależności
Iloraz wiarygodności	18.4632	14	0.186493
Test związku liniowego	5.89755	1	0.015162
N ważnych obserwacji	210
a. 33,3% komórek (8) ma liczebność oczekiwaną mniejszą niż 5. Minimalna liczebność oczekiwana wynosi 1,57.
Numer KTX * rok
Tabela krzyżowa
			rok								Ogółem
			2011	2012	2013	2014	2015	2016	2017	2018
Numer KTX	1	Liczebność	31	29	28	29	20	25	14	10	186
		% z rok	0.885714	0.878788	0.903226	0.966667	0.909091	0.892857	0.875	0.666667	0.885714
	2	Liczebność	4	4	2	1	2	3	2	4	22
		% z rok	0.114286	0.121212	0.0645161	0.0333333	0.0909091	0.107143	0.125	0.266667	0.104762
	3	Liczebność	0	0	1	0	0	0	0	1	2
		% z rok	0	0	0.0322581	0	0	0	0	0.0666667	0.00952381
Ogółem		Liczebność	35	33	31	30	22	28	16	15	210
		% z rok	1	1	1	1	1	1	1	1	1
Testy Chi-kwadrat
	Wartość	df	Istotność asymptotyczna (dwustronna)
Chi-kwadrat Pearsona	15,365a	14	0.353672		brak zależności
Iloraz wiarygodności	12.8482	14	0.538507
Test związku liniowego	2.00354	1	0.156932
N ważnych obserwacji	210
a. 66,7% komórek (16) ma liczebność oczekiwaną mniejszą niż 5. Minimalna liczebność oczekiwana wynosi ,14.
Rodzaj TX * rok
Tabela krzyżowa
			rok								Ogółem
			2011	2012	2013	2014	2015	2016	2017	2018
Rodzaj TX	bd	Liczebność	0	0	0	0	1	1	0	0	2
		% z rok	0	0	0	0	0.0434783	0.0344828	0	0	0.00943396
	ktx	Liczebność	33	31	29	27	19	24	13	14	190
		% z rok	0.942857	0.939394	0.935484	0.9	0.826087	0.827586	0.8125	0.933333	0.896226
	ktx + Bricker	Liczebność	1	1	2	3	2	2	0	0	11
		% z rok	0.0285714	0.030303	0.0645161	0.1	0.0869565	0.0689655	0	0	0.0518868
	ktx + serce	Liczebność	0	0	0	0	0	0	1	0	1
		% z rok	0	0	0	0	0	0	0.0625	0	0.00471698
	ktx + trzustka	Liczebność	1	1	0	0	1	2	2	1	8
		% z rok	0.0285714	0.030303	0	0	0.0434783	0.0689655	0.125	0.0666667	0.0377358
Ogółem		Liczebność	35	33	31	30	23	29	16	15	212
		% z rok	1	1	1	1	1	1	1	1	1
Testy Chi-kwadrat
	Wartość	df	Istotność asymptotyczna (dwustronna)
Chi-kwadrat Pearsona	30,321a	28	0.348056		brak zależności
Iloraz wiarygodności	24.8302	28	0.637063
N ważnych obserwacji	212
a. 80,0% komórek (32) ma liczebność oczekiwaną mniejszą niż 5. Minimalna liczebność oczekiwana wynosi ,07.

## Sheet: amoxcillinclav.Acid
* Estymacja krzywej.
TSET NEWVAR=NONE.
CURVEFIT
/VARIABLES=amoxicillinClav.Acid2 WITH rok
/CONSTANT
/MODEL=LINEAR
/PLOT FIT.
Dopasowanie krzywej (CURVEFIT)
Uwagi
Raport sporządzono		03-NOV-2019 11:34:24
Komentarze
Dane wejściowe	Plik danych	D:\JANUSZ\bakterie2020\coli4_2.sav
	Roboczy plik danych	ZbiórDanych4
	Filtr	<brak>
	Waga	<brak>
	Podział na podzbiory	<brak>
	Liczba obserwacji w roboczym pliku danych	212
Traktowanie braków danych	Definicja braków danych	Wartości zdefiniowane przez użytkownika jako braki danych są traktowane jako braki danych.
	Użycie obserwacji	Obserwacje z brakami danych w dowolnej z określonych zmiennych nie są używane w analizie.
Komenda		CURVEFIT /VARIABLES=amoxicillinClav.Acid2 WITH rok /CONSTANT /MODEL=LINEAR /PLOT FIT.
Zasoby	Czas procesora	00:00:00,14
	Czas wykonania	00:00:00,13
Użyte obserwacje	Od	Pierwsza obserwacja
	Do	Ostatnia obserwacja
Predykcja	Od	Pierwsza obserwacja z zaznaczonego do użycia okresu
	Do	Ostatnia obserwacja
Ustawienia szeregów czasowych (TSET)	Wynik	PRINT = DEFAULT
	Zapisywanie nowych zmiennych	NEWVAR = NONE
	Maksymalna liczba przesunięć na wykresach autokorelacji i autokorelacji cząstkowych	MXAUTO = 16
	Maksymalna liczba przesunięć na wykresach korelacji krzyżowych	MXCROSS = 7
	Maksymalna liczba nowych zmiennych generowanych przez procedurę	MXNEWVAR = 60
	Maksymalna liczba nowych obserwacji generowanych przez procedurę	MXPREDICT = 1000
	Traktowanie braków danych użytkownika	MISSING = EXCLUDE
	Wartość procentowa przedziału ufności	CIN = 95
	Tolerancja dla wprowadzania zmiennych w równaniach regresji	TOLER = ,0001
	Dopuszczalna zmiana w parametrze iteracyjnym	CNVERGE = ,001
	Metoda wyliczania błędów standardowych dla autokorelacji	ACFSE = IND
	Długość okresu sezonowości	Nieokreślone
	Zmienna opisująca obserwacje na wykresach	Nieokreślone
	Równania zawierają	CONSTANT
Opis modelu
Nazwa modelu		MOD_38
Zmienna zależna	1	Amoxicillin/Clav. Acid
Równanie	1	Liniowy
Zmienna niezależna		rok
Stała		Uwzględnione
Zmienna opisująca obserwacje na wykresach		Nieokreślone
Informacja o analizowanych danych
	N
Ogółem obserwacji	212
Obserwacje wykluczonea	0
Obserwacje prognozowane	0
Nowo utworzone obserwacje	0
a. Obserwacje z brakami danych w dowolnej ze zmiennych są wykluczane z analizy.
Podsumowanie przetwarzanych zmiennych
		Zmienne
		Zależna	Niezależna
		Amoxicillin/Clav. Acid	rok
Liczba dodatnich wartości		212	212
Liczba zer		0	0
Liczba ujemnych wartości		0	0
Liczba braków danych	Brak danych zdefiniowany przez użytkownika	0	0
	Systemowy brak danych	0	0
Podsumowanie modelu i oszacowań parametrów
Zmienna zależna:	Amoxicillin/Clav. Acid
Równanie	Model - podsumowanie					Oceny parametrów
	R-kwadrat	F	df1	df2	Istotność	Stała	b1
Liniowy	0.0301703	6.53287	1	210	0.0112966	80.6729	-0.0392656		OK
Zmienną niezależną jest rok.

## Sheet: merpenem
* Estymacja krzywej.
TSET NEWVAR=NONE.
CURVEFIT
/VARIABLES=meropenem2 WITH rok
/CONSTANT
/MODEL=LINEAR
/PLOT FIT.
Dopasowanie krzywej (CURVEFIT)
Uwagi
Raport sporządzono		03-NOV-2019 11:38:44
Komentarze
Dane wejściowe	Plik danych	D:\JANUSZ\bakterie2020\coli4_2.sav
	Roboczy plik danych	ZbiórDanych4
	Filtr	<brak>
	Waga	<brak>
	Podział na podzbiory	<brak>
	Liczba obserwacji w roboczym pliku danych	212
Traktowanie braków danych	Definicja braków danych	Wartości zdefiniowane przez użytkownika jako braki danych są traktowane jako braki danych.
	Użycie obserwacji	Obserwacje z brakami danych w dowolnej z określonych zmiennych nie są używane w analizie.
Komenda		CURVEFIT /VARIABLES=meropenem2 WITH rok /CONSTANT /MODEL=LINEAR /PLOT FIT.
Zasoby	Czas procesora	00:00:00,16
	Czas wykonania	00:00:00,13
Użyte obserwacje	Od	Pierwsza obserwacja
	Do	Ostatnia obserwacja
Predykcja	Od	Pierwsza obserwacja z zaznaczonego do użycia okresu
	Do	Ostatnia obserwacja
Ustawienia szeregów czasowych (TSET)	Wynik	PRINT = DEFAULT
	Zapisywanie nowych zmiennych	NEWVAR = NONE
	Maksymalna liczba przesunięć na wykresach autokorelacji i autokorelacji cząstkowych	MXAUTO = 16
	Maksymalna liczba przesunięć na wykresach korelacji krzyżowych	MXCROSS = 7
	Maksymalna liczba nowych zmiennych generowanych przez procedurę	MXNEWVAR = 60
	Maksymalna liczba nowych obserwacji generowanych przez procedurę	MXPREDICT = 1000
	Traktowanie braków danych użytkownika	MISSING = EXCLUDE
	Wartość procentowa przedziału ufności	CIN = 95
	Tolerancja dla wprowadzania zmiennych w równaniach regresji	TOLER = ,0001
	Dopuszczalna zmiana w parametrze iteracyjnym	CNVERGE = ,001
	Metoda wyliczania błędów standardowych dla autokorelacji	ACFSE = IND
	Długość okresu sezonowości	Nieokreślone
	Zmienna opisująca obserwacje na wykresach	Nieokreślone
	Równania zawierają	CONSTANT
Opis modelu
Nazwa modelu		MOD_39
Zmienna zależna	1	meropenem2
Równanie	1	Liniowy
Zmienna niezależna		rok
Stała		Uwzględnione
Zmienna opisująca obserwacje na wykresach		Nieokreślone
Informacja o analizowanych danych
	N
Ogółem obserwacji	212
Obserwacje wykluczonea	0
Obserwacje prognozowane	0
Nowo utworzone obserwacje	0
a. Obserwacje z brakami danych w dowolnej ze zmiennych są wykluczane z analizy.
Podsumowanie przetwarzanych zmiennych
		Zmienne
		Zależna	Niezależna
		meropenem2	rok
Liczba dodatnich wartości		212	212
Liczba zer		0	0
Liczba ujemnych wartości		0	0
Liczba braków danych	Brak danych zdefiniowany przez użytkownika	0	0
	Systemowy brak danych	0	0
Podsumowanie modelu i oszacowań parametrów
Zmienna zależna:	meropenem2
Równanie	Model - podsumowanie					Oceny parametrów
	R-kwadrat	F	df1	df2	Istotność	Stała	b1
Liniowy	0.00941419	1.99577	1	210	0.159219	8.15935	-0.0030607		nieistotny
Zmienną niezależną jest rok.

## Sheet: piperacillin ...
* Estymacja krzywej.
TSET NEWVAR=NONE.
CURVEFIT
/VARIABLES=piperacillinTazobactam2 WITH rok
/CONSTANT
/MODEL=LINEAR
/PLOT FIT.
Dopasowanie krzywej (CURVEFIT)
Uwagi
Raport sporządzono		03-NOV-2019 11:40:20
Komentarze
Dane wejściowe	Plik danych	D:\JANUSZ\bakterie2020\coli4_2.sav
	Roboczy plik danych	ZbiórDanych4
	Filtr	<brak>
	Waga	<brak>
	Podział na podzbiory	<brak>
	Liczba obserwacji w roboczym pliku danych	212
Traktowanie braków danych	Definicja braków danych	Wartości zdefiniowane przez użytkownika jako braki danych są traktowane jako braki danych.
	Użycie obserwacji	Obserwacje z brakami danych w dowolnej z określonych zmiennych nie są używane w analizie.
Komenda		CURVEFIT /VARIABLES=piperacillinTazobactam2 WITH rok /CONSTANT /MODEL=LINEAR /PLOT FIT.
Zasoby	Czas procesora	00:00:00,16
	Czas wykonania	00:00:00,13
Użyte obserwacje	Od	Pierwsza obserwacja
	Do	Ostatnia obserwacja
Predykcja	Od	Pierwsza obserwacja z zaznaczonego do użycia okresu
	Do	Ostatnia obserwacja
Ustawienia szeregów czasowych (TSET)	Wynik	PRINT = DEFAULT
	Zapisywanie nowych zmiennych	NEWVAR = NONE
	Maksymalna liczba przesunięć na wykresach autokorelacji i autokorelacji cząstkowych	MXAUTO = 16
	Maksymalna liczba przesunięć na wykresach korelacji krzyżowych	MXCROSS = 7
	Maksymalna liczba nowych zmiennych generowanych przez procedurę	MXNEWVAR = 60
	Maksymalna liczba nowych obserwacji generowanych przez procedurę	MXPREDICT = 1000
	Traktowanie braków danych użytkownika	MISSING = EXCLUDE
	Wartość procentowa przedziału ufności	CIN = 95
	Tolerancja dla wprowadzania zmiennych w równaniach regresji	TOLER = ,0001
	Dopuszczalna zmiana w parametrze iteracyjnym	CNVERGE = ,001
	Metoda wyliczania błędów standardowych dla autokorelacji	ACFSE = IND
	Długość okresu sezonowości	Nieokreślone
	Zmienna opisująca obserwacje na wykresach	Nieokreślone
	Równania zawierają	CONSTANT
Opis modelu
Nazwa modelu		MOD_40
Zmienna zależna	1	Piperacillin/Tazobactam
Równanie	1	Liniowy
Zmienna niezależna		rok
Stała		Uwzględnione
Zmienna opisująca obserwacje na wykresach		Nieokreślone
Informacja o analizowanych danych
	N
Ogółem obserwacji	212
Obserwacje wykluczonea	0
Obserwacje prognozowane	0
Nowo utworzone obserwacje	0
a. Obserwacje z brakami danych w dowolnej ze zmiennych są wykluczane z analizy.
Podsumowanie przetwarzanych zmiennych
		Zmienne
		Zależna	Niezależna
		Piperacillin/Tazobactam	rok
Liczba dodatnich wartości		212	212
Liczba zer		0	0
Liczba ujemnych wartości		0	0
Liczba braków danych	Brak danych zdefiniowany przez użytkownika	0	0
	Systemowy brak danych	0	0
Podsumowanie modelu i oszacowań parametrów
Zmienna zależna:	Piperacillin/Tazobactam
Równanie	Model - podsumowanie					Oceny parametrów
	R-kwadrat	F	df1	df2	Istotność	Stała	b1
Liniowy	0.000768331	0.161474	1	210	0.688212	-7.81956	0.00479148			istotny
Zmienną niezależną jest rok.

## Sheet: trimethoprim..
* Estymacja krzywej.
TSET NEWVAR=NONE.
CURVEFIT
/VARIABLES=trimethoprimSulfamethoxazole2 WITH rok
/CONSTANT
/MODEL=LINEAR
/PLOT FIT.
Dopasowanie krzywej (CURVEFIT)
Uwagi
Raport sporządzono		03-NOV-2019 11:42:03
Komentarze
Dane wejściowe	Plik danych	D:\JANUSZ\bakterie2020\coli4_2.sav
	Roboczy plik danych	ZbiórDanych4
	Filtr	<brak>
	Waga	<brak>
	Podział na podzbiory	<brak>
	Liczba obserwacji w roboczym pliku danych	212
Traktowanie braków danych	Definicja braków danych	Wartości zdefiniowane przez użytkownika jako braki danych są traktowane jako braki danych.
	Użycie obserwacji	Obserwacje z brakami danych w dowolnej z określonych zmiennych nie są używane w analizie.
Komenda		CURVEFIT /VARIABLES=trimethoprimSulfamethoxazole2 WITH rok /CONSTANT /MODEL=LINEAR /PLOT FIT.
Zasoby	Czas procesora	00:00:00,14
	Czas wykonania	00:00:00,13
Użyte obserwacje	Od	Pierwsza obserwacja
	Do	Ostatnia obserwacja
Predykcja	Od	Pierwsza obserwacja z zaznaczonego do użycia okresu
	Do	Ostatnia obserwacja
Ustawienia szeregów czasowych (TSET)	Wynik	PRINT = DEFAULT
	Zapisywanie nowych zmiennych	NEWVAR = NONE
	Maksymalna liczba przesunięć na wykresach autokorelacji i autokorelacji cząstkowych	MXAUTO = 16
	Maksymalna liczba przesunięć na wykresach korelacji krzyżowych	MXCROSS = 7
	Maksymalna liczba nowych zmiennych generowanych przez procedurę	MXNEWVAR = 60
	Maksymalna liczba nowych obserwacji generowanych przez procedurę	MXPREDICT = 1000
	Traktowanie braków danych użytkownika	MISSING = EXCLUDE
	Wartość procentowa przedziału ufności	CIN = 95
	Tolerancja dla wprowadzania zmiennych w równaniach regresji	TOLER = ,0001
	Dopuszczalna zmiana w parametrze iteracyjnym	CNVERGE = ,001
	Metoda wyliczania błędów standardowych dla autokorelacji	ACFSE = IND
	Długość okresu sezonowości	Nieokreślone
	Zmienna opisująca obserwacje na wykresach	Nieokreślone
	Równania zawierają	CONSTANT
Opis modelu
Nazwa modelu		MOD_41
Zmienna zależna	1	Trimethoprim/Sulfamethoxazole
Równanie	1	Liniowy
Zmienna niezależna		rok
Stała		Uwzględnione
Zmienna opisująca obserwacje na wykresach		Nieokreślone
Informacja o analizowanych danych
	N
Ogółem obserwacji	212
Obserwacje wykluczonea	0
Obserwacje prognozowane	0
Nowo utworzone obserwacje	0
a. Obserwacje z brakami danych w dowolnej ze zmiennych są wykluczane z analizy.
Podsumowanie przetwarzanych zmiennych
		Zmienne
		Zależna	Niezależna
		Trimethoprim/Sulfamethoxazole	rok
Liczba dodatnich wartości		212	212
Liczba zer		0	0
Liczba ujemnych wartości		0	0
Liczba braków danych	Brak danych zdefiniowany przez użytkownika	0	0
	Systemowy brak danych	0	0
Podsumowanie modelu i oszacowań parametrów
Zmienna zależna:	Trimethoprim/Sulfamethoxazole
Równanie	Model - podsumowanie					Oceny parametrów
	R-kwadrat	F	df1	df2	Istotność	Stała	b1
Liniowy	0.00148824	0.312997	1	210	0.576443	19.3275	-0.00886613		nieistotny
Zmienną niezależną jest rok.

## Sheet: ciprofloxacin
* Estymacja krzywej.
TSET NEWVAR=NONE.
CURVEFIT
/VARIABLES=ciprofloxacin2 WITH rok
/CONSTANT
/MODEL=LINEAR
/PLOT FIT.
Dopasowanie krzywej (CURVEFIT)
Uwagi
Raport sporządzono		03-NOV-2019 11:45:15
Komentarze
Dane wejściowe	Plik danych	D:\JANUSZ\bakterie2020\coli4_2.sav
	Roboczy plik danych	ZbiórDanych4
	Filtr	<brak>
	Waga	<brak>
	Podział na podzbiory	<brak>
	Liczba obserwacji w roboczym pliku danych	212
Traktowanie braków danych	Definicja braków danych	Wartości zdefiniowane przez użytkownika jako braki danych są traktowane jako braki danych.
	Użycie obserwacji	Obserwacje z brakami danych w dowolnej z określonych zmiennych nie są używane w analizie.
Komenda		CURVEFIT /VARIABLES=ciprofloxacin2 WITH rok /CONSTANT /MODEL=LINEAR /PLOT FIT.
Zasoby	Czas procesora	00:00:00,12
	Czas wykonania	00:00:00,11
Użyte obserwacje	Od	Pierwsza obserwacja
	Do	Ostatnia obserwacja
Predykcja	Od	Pierwsza obserwacja z zaznaczonego do użycia okresu
	Do	Ostatnia obserwacja
Ustawienia szeregów czasowych (TSET)	Wynik	PRINT = DEFAULT
	Zapisywanie nowych zmiennych	NEWVAR = NONE
	Maksymalna liczba przesunięć na wykresach autokorelacji i autokorelacji cząstkowych	MXAUTO = 16
	Maksymalna liczba przesunięć na wykresach korelacji krzyżowych	MXCROSS = 7
	Maksymalna liczba nowych zmiennych generowanych przez procedurę	MXNEWVAR = 60
	Maksymalna liczba nowych obserwacji generowanych przez procedurę	MXPREDICT = 1000
	Traktowanie braków danych użytkownika	MISSING = EXCLUDE
	Wartość procentowa przedziału ufności	CIN = 95
	Tolerancja dla wprowadzania zmiennych w równaniach regresji	TOLER = ,0001
	Dopuszczalna zmiana w parametrze iteracyjnym	CNVERGE = ,001
	Metoda wyliczania błędów standardowych dla autokorelacji	ACFSE = IND
	Długość okresu sezonowości	Nieokreślone
	Zmienna opisująca obserwacje na wykresach	Nieokreślone
	Równania zawierają	CONSTANT
Opis modelu
Nazwa modelu		MOD_42
Zmienna zależna	1	ciprofloxacin2
Równanie	1	Liniowy
Zmienna niezależna		rok
Stała		Uwzględnione
Zmienna opisująca obserwacje na wykresach		Nieokreślone
Informacja o analizowanych danych
	N
Ogółem obserwacji	212
Obserwacje wykluczonea	0
Obserwacje prognozowane	0
Nowo utworzone obserwacje	0
a. Obserwacje z brakami danych w dowolnej ze zmiennych są wykluczane z analizy.
Podsumowanie przetwarzanych zmiennych
		Zmienne
		Zależna	Niezależna
		ciprofloxacin2	rok
Liczba dodatnich wartości		212	212
Liczba zer		0	0
Liczba ujemnych wartości		0	0
Liczba braków danych	Brak danych zdefiniowany przez użytkownika	0	0
	Systemowy brak danych	0	0
Podsumowanie modelu i oszacowań parametrów
Zmienna zależna:	ciprofloxacin2
Równanie	Model - podsumowanie					Oceny parametrów
	R-kwadrat	F	df1	df2	Istotność	Stała	b1
Liniowy	0.0728972	16.5121	1	210	6.82949e-05	125.921	-0.0617516		ok
Zmienną niezależną jest rok.

## Sheet: fosfomycinTrometamol
* Estymacja krzywej.
TSET NEWVAR=NONE.
CURVEFIT
/VARIABLES=fosfomcinTrometamol2 WITH rok
/CONSTANT
/MODEL=LINEAR
/PLOT FIT.
Dopasowanie krzywej (CURVEFIT)
Uwagi
Raport sporządzono		03-NOV-2019 11:46:50
Komentarze
Dane wejściowe	Plik danych	D:\JANUSZ\bakterie2020\coli4_2.sav
	Roboczy plik danych	ZbiórDanych4
	Filtr	<brak>
	Waga	<brak>
	Podział na podzbiory	<brak>
	Liczba obserwacji w roboczym pliku danych	212
Traktowanie braków danych	Definicja braków danych	Wartości zdefiniowane przez użytkownika jako braki danych są traktowane jako braki danych.
	Użycie obserwacji	Obserwacje z brakami danych w dowolnej z określonych zmiennych nie są używane w analizie.
Komenda		CURVEFIT /VARIABLES=fosfomcinTrometamol2 WITH rok /CONSTANT /MODEL=LINEAR /PLOT FIT.
Zasoby	Czas procesora	00:00:00,13
	Czas wykonania	00:00:00,13
Użyte obserwacje	Od	Pierwsza obserwacja
	Do	Ostatnia obserwacja
Predykcja	Od	Pierwsza obserwacja z zaznaczonego do użycia okresu
	Do	Ostatnia obserwacja
Ustawienia szeregów czasowych (TSET)	Wynik	PRINT = DEFAULT
	Zapisywanie nowych zmiennych	NEWVAR = NONE
	Maksymalna liczba przesunięć na wykresach autokorelacji i autokorelacji cząstkowych	MXAUTO = 16
	Maksymalna liczba przesunięć na wykresach korelacji krzyżowych	MXCROSS = 7
	Maksymalna liczba nowych zmiennych generowanych przez procedurę	MXNEWVAR = 60
	Maksymalna liczba nowych obserwacji generowanych przez procedurę	MXPREDICT = 1000
	Traktowanie braków danych użytkownika	MISSING = EXCLUDE
	Wartość procentowa przedziału ufności	CIN = 95
	Tolerancja dla wprowadzania zmiennych w równaniach regresji	TOLER = ,0001
	Dopuszczalna zmiana w parametrze iteracyjnym	CNVERGE = ,001
	Metoda wyliczania błędów standardowych dla autokorelacji	ACFSE = IND
	Długość okresu sezonowości	Nieokreślone
	Zmienna opisująca obserwacje na wykresach	Nieokreślone
	Równania zawierają	CONSTANT
Opis modelu
Nazwa modelu		MOD_43
Zmienna zależna	1	Fosfomycin/Trometamol
Równanie	1	Liniowy
Zmienna niezależna		rok
Stała		Uwzględnione
Zmienna opisująca obserwacje na wykresach		Nieokreślone
Informacja o analizowanych danych
	N
Ogółem obserwacji	212
Obserwacje wykluczonea	15
Obserwacje prognozowane	0
Nowo utworzone obserwacje	0
a. Obserwacje z brakami danych w dowolnej ze zmiennych są wykluczane z analizy.
Podsumowanie przetwarzanych zmiennych
		Zmienne
		Zależna	Niezależna
		Fosfomycin/Trometamol	rok
Liczba dodatnich wartości		197	212
Liczba zer		0	0
Liczba ujemnych wartości		0	0
Liczba braków danych	Brak danych zdefiniowany przez użytkownika	15	0
	Systemowy brak danych	0	0
Podsumowanie modelu i oszacowań parametrów
Zmienna zależna:	Fosfomycin/Trometamol
Równanie	Model - podsumowanie					Oceny parametrów
	R-kwadrat	F	df1	df2	Istotność	Stała	b1
Liniowy	0.00878169	1.7276	1	195	0.190262	14.5531	-0.0062426		nieistotny
Zmienną niezależną jest rok.

## Sheet: celtriaxone
* Estymacja krzywej.
TSET NEWVAR=NONE.
CURVEFIT
/VARIABLES=celtriaxone2 WITH rok
/CONSTANT
/MODEL=LINEAR
/PLOT FIT.
Dopasowanie krzywej (CURVEFIT)
Uwagi
Raport sporządzono		03-NOV-2019 11:49:27
Komentarze
Dane wejściowe	Plik danych	D:\JANUSZ\bakterie2020\coli4_2.sav
	Roboczy plik danych	ZbiórDanych4
	Filtr	<brak>
	Waga	<brak>
	Podział na podzbiory	<brak>
	Liczba obserwacji w roboczym pliku danych	212
Traktowanie braków danych	Definicja braków danych	Wartości zdefiniowane przez użytkownika jako braki danych są traktowane jako braki danych.
	Użycie obserwacji	Obserwacje z brakami danych w dowolnej z określonych zmiennych nie są używane w analizie.
Komenda		CURVEFIT /VARIABLES=celtriaxone2 WITH rok /CONSTANT /MODEL=LINEAR /PLOT FIT.
Zasoby	Czas procesora	00:00:00,13
	Czas wykonania	00:00:00,13
Użyte obserwacje	Od	Pierwsza obserwacja
	Do	Ostatnia obserwacja
Predykcja	Od	Pierwsza obserwacja z zaznaczonego do użycia okresu
	Do	Ostatnia obserwacja
Ustawienia szeregów czasowych (TSET)	Wynik	PRINT = DEFAULT
	Zapisywanie nowych zmiennych	NEWVAR = NONE
	Maksymalna liczba przesunięć na wykresach autokorelacji i autokorelacji cząstkowych	MXAUTO = 16
	Maksymalna liczba przesunięć na wykresach korelacji krzyżowych	MXCROSS = 7
	Maksymalna liczba nowych zmiennych generowanych przez procedurę	MXNEWVAR = 60
	Maksymalna liczba nowych obserwacji generowanych przez procedurę	MXPREDICT = 1000
	Traktowanie braków danych użytkownika	MISSING = EXCLUDE
	Wartość procentowa przedziału ufności	CIN = 95
	Tolerancja dla wprowadzania zmiennych w równaniach regresji	TOLER = ,0001
	Dopuszczalna zmiana w parametrze iteracyjnym	CNVERGE = ,001
	Metoda wyliczania błędów standardowych dla autokorelacji	ACFSE = IND
	Długość okresu sezonowości	Nieokreślone
	Zmienna opisująca obserwacje na wykresach	Nieokreślone
	Równania zawierają	CONSTANT
Opis modelu
Nazwa modelu		MOD_45
Zmienna zależna	1	celtriaxone2
Równanie	1	Liniowy
Zmienna niezależna		rok
Stała		Uwzględnione
Zmienna opisująca obserwacje na wykresach		Nieokreślone
Informacja o analizowanych danych
	N
Ogółem obserwacji	212
Obserwacje wykluczonea	0
Obserwacje prognozowane	0
Nowo utworzone obserwacje	0
a. Obserwacje z brakami danych w dowolnej ze zmiennych są wykluczane z analizy.
Podsumowanie przetwarzanych zmiennych
		Zmienne
		Zależna	Niezależna
		celtriaxone2	rok
Liczba dodatnich wartości		212	212
Liczba zer		0	0
Liczba ujemnych wartości		0	0
Liczba braków danych	Brak danych zdefiniowany przez użytkownika	0	0
	Systemowy brak danych	0	0
Podsumowanie modelu i oszacowań parametrów
Zmienna zależna:	celtriaxone2
Równanie	Model - podsumowanie					Oceny parametrów
	R-kwadrat	F	df1	df2	Istotność	Stała	b1
Liniowy	0.000846082	0.177828	1	210	0.673678	-8.05707	0.0049141		nieistotny
Zmienną niezależną jest rok.
