# Supplementary material for: Analysis of Susceptibility to Selected Antibiotics in Klebsiella pneumoniae, Escherichia coli, Enterococcus faecalis and Enterococcus faecium Causing Urinary Tract Infections in Kidney Transplant Recipients over 8 Years: Single-Center Study
Source: Antibiotics (Basel). 2020 May 26;9(6):284. doi: 10.3390/antibiotics9060284 (PMC7344424; doi:10.3390/antibiotics9060284)
Supplement: Supplementary file 1 [file antibiotics-09-00284-s001.zip › Supplementary files/Klebsiella pneumoniae. Curve estimation model. ORIGINAL POLISH.xlsx]

## Sheet: marginesy zbiorcze 2011-2018
FREQUENCIES VARIABLES=AmoxicillinClav.Acid Ciprofloxacin Meropenem PiperacillinTazobactam
TrimethoprimSulfa Ceftriaxone CefuroximAxetil ESBL Płeć wiek1 Dawcazmarłyżywy Jeśliżywyspokrewniony
RokKTX wieknerek2 NumerKTX RodzajTX PrzyczynaKTX
/ORDER=ANALYSIS.
Częstości (FREQUENCIES)
Uwagi
Raport sporządzono		03-NOV-2019 12:35:20
Komentarze
Dane wejściowe	Plik danych	D:\JANUSZ\bakterie2020\pneumoniae4.sav
	Roboczy plik danych	ZbiórDanych3
	Filtr	<brak>
	Waga	<brak>
	Podział na podzbiory	<brak>
	Liczba obserwacji w roboczym pliku danych	258
Traktowanie braków danych	Definicja braków danych	Wartości zdefiniowane przez użytkownika jako braki danych są traktowane jako braki danych.
	Użycie obserwacji	Statystyki obliczane są na podstawie wszystkich obserwacji z ważnymi danymi.
Komenda		FREQUENCIES VARIABLES=AmoxicillinClav.Acid Ciprofloxacin Meropenem PiperacillinTazobactam TrimethoprimSulfa Ceftriaxone CefuroximAxetil ESBL Płeć wiek1 Dawcazmarłyżywy Jeśliżywyspokrewniony RokKTX wieknerek2 NumerKTX RodzajTX PrzyczynaKTX /ORDER=ANALYSIS.
Zasoby	Czas procesora	00:00:00,02
	Czas wykonania	00:00:00,02
Statystyki
		Amoxicillin/Clav. Acid	Ciprofloxacin	Meropenem	Piperacillin/Tazobactam	Trimethoprim/Sulfa	Ceftriaxone	Cefuroxim Axetil	ESBL	Płeć	wiek1	Dawca - zmarły / żywy	Jeśli żywy - spokrewniony?	Rok KTX	wieknerek2	Numer KTX	Rodzaj TX	Przyczyna KTX
N	Ważne	258	258	258	258	258	258	258	258	258	258	258	258	256	256	256	258	258
	Braki danych	0	0	0	0	0	0	0	0	0	0	0	0	2	2	2	0	0
Tabela częstości
Amoxicillin/Clav. Acid
		Częstość	Procent	Procent ważnych	Procent skumulowany
Ważne	R	223	86.4341	86.4341	86.4341
	S	35	13.5659	13.5659	100
	Ogółem	258	100	100
Ciprofloxacin
		Częstość	Procent	Procent ważnych	Procent skumulowany
Ważne	R	210	81.3953	81.3953	81.3953
	S	48	18.6047	18.6047	100
	Ogółem	258	100	100
Meropenem
		Częstość	Procent	Procent ważnych	Procent skumulowany
Ważne	R	15	5.81395	5.81395	5.81395
	S	243	94.186	94.186	100
	Ogółem	258	100	100
Piperacillin/Tazobactam
		Częstość	Procent	Procent ważnych	Procent skumulowany
Ważne	R	197	76.3566	76.3566	76.3566
	S	61	23.6434	23.6434	100
	Ogółem	258	100	100
Trimethoprim/Sulfa
		Częstość	Procent	Procent ważnych	Procent skumulowany
Ważne	R	189	73.2558	73.2558	73.2558
	S	69	26.7442	26.7442	100
	Ogółem	258	100	100
Ceftriaxone
		Częstość	Procent	Procent ważnych	Procent skumulowany
Ważne	R	192	74.4186	74.4186	74.4186
	S	66	25.5814	25.5814	100
	Ogółem	258	100	100
Cefuroxim Axetil
		Częstość	Procent	Procent ważnych	Procent skumulowany
Ważne	R	201	77.907	77.907	77.907
	S	57	22.093	22.093	100
	Ogółem	258	100	100
ESBL
		Częstość	Procent	Procent ważnych	Procent skumulowany
Ważne		14	5.42636	5.42636	5.42636
	bd	4	1.55039	1.55039	6.97674
	CARB-R, ESBL(+), KPC	1	0.387597	0.387597	7.36434
	CARB-R, KPC-, MBL+,	1	0.387597	0.387597	7.75194
	CARB-R, MBL+, NDM-1	1	0.387597	0.387597	8.13953
	ESBL???	1	0.387597	0.387597	8.52713
	ESBL(-)	53	20.5426	20.5426	29.0698
	ESBL(+)	180	69.7674	69.7674	98.8372
	ESBL(+), MBL+	1	0.387597	0.387597	99.2248
	KPC-, MBL+	1	0.387597	0.387597	99.6124
	MBL+	1	0.387597	0.387597	100
	Ogółem	258	100	100
Płeć
		Częstość	Procent	Procent ważnych	Procent skumulowany
Ważne		1	0.387597	0.387597	0.387597
	K	127	49.2248	49.2248	49.6124
	M	130	50.3876	50.3876	100
	Ogółem	258	100	100
wiek1
		Częstość	Procent	Procent ważnych	Procent skumulowany
Ważne	do 29	20	7.75194	7.75194	7.75194
	30-39	40	15.5039	15.5039	23.2558
	40-49	41	15.8915	15.8915	39.1473
	50-59	67	25.969	25.969	65.1163
	60-69	72	27.907	27.907	93.0233
	70+	18	6.97674	6.97674	100
	Ogółem	258	100	100
Dawca - zmarły / żywy
		Częstość	Procent	Procent ważnych	Procent skumulowany
Ważne	bd	2	0.775194	0.775194	0.775194
	zmarły	235	91.0853	91.0853	91.8605
	żywy	21	8.13953	8.13953	100
	Ogółem	258	100	100
Jeśli żywy - spokrewniony?
		Częstość	Procent	Procent ważnych	Procent skumulowany
Ważne	bd	2	0.775194	0.775194	0.775194
	nie	240	93.0233	93.0233	93.7984
	tak	16	6.20155	6.20155	100
	Ogółem	258	100	100
Rok KTX
		Częstość	Procent	Procent ważnych	Procent skumulowany
Ważne	1988	1	0.387597	0.390625	0.390625
	1993	2	0.775194	0.78125	1.17188
	1994	2	0.775194	0.78125	1.95312
	1997	5	1.93798	1.95312	3.90625
	1998	2	0.775194	0.78125	4.6875
	1999	4	1.55039	1.5625	6.25
	2000	4	1.55039	1.5625	7.8125
	2001	1	0.387597	0.390625	8.20312
	2002	4	1.55039	1.5625	9.76562
	2003	4	1.55039	1.5625	11.3281
	2004	6	2.32558	2.34375	13.6719
	2005	8	3.10078	3.125	16.7969
	2006	1	0.387597	0.390625	17.1875
	2007	7	2.71318	2.73438	19.9219
	2008	12	4.65116	4.6875	24.6094
	2009	7	2.71318	2.73438	27.3438
	2010	21	8.13953	8.20312	35.5469
	2011	20	7.75194	7.8125	43.3594
	2012	19	7.36434	7.42188	50.7812
	2013	17	6.58915	6.64062	57.4219
	2014	22	8.52713	8.59375	66.0156
	2015	27	10.4651	10.5469	76.5625
	2016	33	12.7907	12.8906	89.4531
	2017	21	8.13953	8.20312	97.6562
	2018	6	2.32558	2.34375	100
	Ogółem	256	99.2248	100
Braki danych	Systemowe braki danych	2	0.775194
Ogółem		258	100
wieknerek2
		Częstość	Procent	Procent ważnych	Procent skumulowany
Ważne	do 10	186	72.093	72.6562	72.6562
	11-20	54	20.9302	21.0938	93.75
	21+	16	6.20155	6.25	100
	Ogółem	256	99.2248	100
Braki danych	Systemowe braki danych	2	0.775194
Ogółem		258	100
Numer KTX
		Częstość	Procent	Procent ważnych	Procent skumulowany
Ważne	1	218	84.4961	85.1562	85.1562
	2	33	12.7907	12.8906	98.0469
	3	5	1.93798	1.95312	100
	Ogółem	256	99.2248	100
Braki danych	Systemowe braki danych	2	0.775194
Ogółem		258	100
Rodzaj TX
		Częstość	Procent	Procent ważnych	Procent skumulowany
Ważne	bd	2	0.775194	0.775194	0.775194
	ktx	217	84.1085	84.1085	84.8837
	ktx + Bricker	21	8.13953	8.13953	93.0233
	ktx + trzustka	16	6.20155	6.20155	99.2248
	ktx + wątroba	2	0.775194	0.775194	100
	Ogółem	258	100	100
Przyczyna KTX
		Częstość	Procent	Procent ważnych	Procent skumulowany
Ważne	bd	5	1.93798	1.93798	1.93798
	Ciśnienie	12	4.65116	4.65116	6.58915
	Cukrzyca	39	15.1163	15.1163	21.7054
	Dna moczanowa	1	0.387597	0.387597	22.093
	FSGS	6	2.32558	2.32558	24.4186
	Guz nerki	1	0.387597	0.387597	24.8062
	HCV	2	0.775194	0.775194	25.5814
	KZN	56	21.7054	21.7054	47.2868
	Niejasna	30	11.6279	11.6279	58.9147
	PKD	41	15.8915	15.8915	74.8062
	Sepsa	3	1.16279	1.16279	75.969
	SLE	1	0.387597	0.387597	76.3566
	ŚZN	5	1.93798	1.93798	78.2946
	Wrodzona gąbczastość rdzenia nerek	1	0.387597	0.387597	78.6822
	Zanerkowa	44	17.0543	17.0543	95.7364
	Zanerkowa / Ciśnienie	1	0.387597	0.387597	96.124
	Zapalenie naczyń	5	1.93798	1.93798	98.062
	Złożona	2	0.775194	0.775194	98.8372
	Zwapnienie nerek	3	1.16279	1.16279	100
	Ogółem	258	100	100

## Sheet: tabele by rok
CROSSTABS
/TABLES=AmoxicillinClav.Acid Ciprofloxacin Meropenem PiperacillinTazobactam TrimethoprimSulfa
Ceftriaxone CefuroximAxetil ESBL Płeć wiek1 Dawcazmarłyżywy Jeśliżywyspokrewniony RokKTX wieknerek2
NumerKTX RodzajTX PrzyczynaKTX BY rok
/FORMAT=AVALUE TABLES
/STATISTICS=CHISQ
/CELLS=COUNT COLUMN
/COUNT ROUND CELL.
Tabele krzyżowe (CROSSTABS)
Informacja o analizowanych danych
	Obserwacje
	Uwzględnione		Wykluczone		Ogółem
	N	Procent	N	Procent	N	Procent
Amoxicillin/Clav. Acid * rok	258	1	0	0	258	1
Ciprofloxacin * rok	258	1	0	0	258	1
Meropenem * rok	258	1	0	0	258	1
Piperacillin/Tazobactam * rok	258	1	0	0	258	1
Trimethoprim/Sulfa * rok	258	1	0	0	258	1
Ceftriaxone * rok	258	1	0	0	258	1
Cefuroxim Axetil * rok	258	1	0	0	258	1
ESBL * rok	258	1	0	0	258	1
Płeć * rok	258	1	0	0	258	1
wiek1 * rok	258	1	0	0	258	1
Dawca - zmarły / żywy * rok	258	1	0	0	258	1
Jeśli żywy - spokrewniony? * rok	258	1	0	0	258	1
Rok KTX * rok	256	0.992248	2	0.00775194	258	1
wieknerek2 * rok	256	0.992248	2	0.00775194	258	1
Numer KTX * rok	256	0.992248	2	0.00775194	258	1
Rodzaj TX * rok	258	1	0	0	258	1
Przyczyna KTX * rok	258	1	0	0	258	1
Amoxicillin/Clav. Acid * rok
Tabela krzyżowa
			rok								Ogółem
			2011	2012	2013	2014	2015	2016	2017	2018
Amoxicillin/Clav. Acid	R	Liczebność	19	19	36	25	37	45	23	19	223
		% z rok	0.76	0.863636	0.972973	0.925926	1	0.9	0.676471	0.730769	0.864341
	S	Liczebność	6	3	1	2	0	5	11	7	35
		% z rok	0.24	0.136364	0.027027	0.0740741	0	0.1	0.323529	0.269231	0.135659
Ogółem		Liczebność	25	22	37	27	37	50	34	26	258
		% z rok	1	1	1	1	1	1	1	1	1
Testy Chi-kwadrat
	Wartość	df	Istotność asymptotyczna (dwustronna)
Chi-kwadrat Pearsona	27,458a	7	0.000275541		jest zależność
Iloraz wiarygodności	30.7173	7	7.0098e-05
N ważnych obserwacji	258
a. 31,3% komórek (5) ma liczebność oczekiwaną mniejszą niż 5. Minimalna liczebność oczekiwana wynosi 2,98.
Ciprofloxacin * rok
Tabela krzyżowa
			rok								Ogółem
			2011	2012	2013	2014	2015	2016	2017	2018
Ciprofloxacin	R	Liczebność	21	16	30	24	29	42	26	22	210
		% z rok	0.84	0.727273	0.810811	0.888889	0.783784	0.84	0.764706	0.846154	0.813953
	S	Liczebność	4	6	7	3	8	8	8	4	48
		% z rok	0.16	0.272727	0.189189	0.111111	0.216216	0.16	0.235294	0.153846	0.186047
Ogółem		Liczebność	25	22	37	27	37	50	34	26	258
		% z rok	1	1	1	1	1	1	1	1	1
Testy Chi-kwadrat
	Wartość	df	Istotność asymptotyczna (dwustronna)
Chi-kwadrat Pearsona	3,376a	7	0.848168		brak zalezności
Iloraz wiarygodności	3.38508	7	0.847243
N ważnych obserwacji	258
a. 18,8% komórek (3) ma liczebność oczekiwaną mniejszą niż 5. Minimalna liczebność oczekiwana wynosi 4,09.
Meropenem * rok
Tabela krzyżowa
			rok								Ogółem
			2011	2012	2013	2014	2015	2016	2017	2018
Meropenem	R	Liczebność	3	1	0	0	1	3	5	2	15
		% z rok	0.12	0.0454545	0	0	0.027027	0.06	0.147059	0.0769231	0.0581395
	S	Liczebność	22	21	37	27	36	47	29	24	243
		% z rok	0.88	0.954545	1	1	0.972973	0.94	0.852941	0.923077	0.94186
Ogółem		Liczebność	25	22	37	27	37	50	34	26	258
		% z rok	1	1	1	1	1	1	1	1	1
Testy Chi-kwadrat
	Wartość	df	Istotność asymptotyczna (dwustronna)
Chi-kwadrat Pearsona	11,496a	7	0.118389		brak zalezności
Iloraz wiarygodności	13.5875	7	0.0590245
N ważnych obserwacji	258
a. 50,0% komórek (8) ma liczebność oczekiwaną mniejszą niż 5. Minimalna liczebność oczekiwana wynosi 1,28.
Piperacillin/Tazobactam * rok
Tabela krzyżowa
			rok								Ogółem
			2011	2012	2013	2014	2015	2016	2017	2018
Piperacillin/Tazobactam	R	Liczebność	18	15	29	23	30	40	23	19	197
		% z rok	0.72	0.681818	0.783784	0.851852	0.810811	0.8	0.676471	0.730769	0.763566
	S	Liczebność	7	7	8	4	7	10	11	7	61
		% z rok	0.28	0.318182	0.216216	0.148148	0.189189	0.2	0.323529	0.269231	0.236434
Ogółem		Liczebność	25	22	37	27	37	50	34	26	258
		% z rok	1	1	1	1	1	1	1	1	1
Testy Chi-kwadrat
	Wartość	df	Istotność asymptotyczna (dwustronna)
Chi-kwadrat Pearsona	4,735a	7	0.692229		brak zalezności
Iloraz wiarygodności	4.73391	7	0.692398
N ważnych obserwacji	258
a. 0,0% komórek (0) ma liczebność oczekiwaną mniejszą niż 5. Minimalna liczebność oczekiwana wynosi 5,20.
Trimethoprim/Sulfa * rok
Tabela krzyżowa
			rok								Ogółem
			2011	2012	2013	2014	2015	2016	2017	2018
Trimethoprim/Sulfa	R	Liczebność	21	15	21	23	28	40	25	16	189
		% z rok	0.84	0.681818	0.567568	0.851852	0.756757	0.8	0.735294	0.615385	0.732558
	S	Liczebność	4	7	16	4	9	10	9	10	69
		% z rok	0.16	0.318182	0.432432	0.148148	0.243243	0.2	0.264706	0.384615	0.267442
Ogółem		Liczebność	25	22	37	27	37	50	34	26	258
		% z rok	1	1	1	1	1	1	1	1	1
Testy Chi-kwadrat
	Wartość	df	Istotność asymptotyczna (dwustronna)
Chi-kwadrat Pearsona	11,959a	7	0.101911		brak zalezności
Iloraz wiarygodności	11.8279	7	0.106363
N ważnych obserwacji	258
a. 0,0% komórek (0) ma liczebność oczekiwaną mniejszą niż 5. Minimalna liczebność oczekiwana wynosi 5,88.
Ceftriaxone * rok
Tabela krzyżowa
			rok								Ogółem
			2011	2012	2013	2014	2015	2016	2017	2018
Ceftriaxone	R	Liczebność	19	15	27	19	29	39	27	17	192
		% z rok	0.76	0.681818	0.72973	0.703704	0.783784	0.78	0.794118	0.653846	0.744186
	S	Liczebność	6	7	10	8	8	11	7	9	66
		% z rok	0.24	0.318182	0.27027	0.296296	0.216216	0.22	0.205882	0.346154	0.255814
Ogółem		Liczebność	25	22	37	27	37	50	34	26	258
		% z rok	1	1	1	1	1	1	1	1	1
Testy Chi-kwadrat
	Wartość	df	Istotność asymptotyczna (dwustronna)
Chi-kwadrat Pearsona	2,957a	7	0.88896		brak zalezności
Iloraz wiarygodności	2.9016	7	0.893954
N ważnych obserwacji	258
a. 0,0% komórek (0) ma liczebność oczekiwaną mniejszą niż 5. Minimalna liczebność oczekiwana wynosi 5,63.
Cefuroxim Axetil * rok
Tabela krzyżowa
			rok								Ogółem
			2011	2012	2013	2014	2015	2016	2017	2018
Cefuroxim Axetil	R	Liczebność	20	15	30	22	29	40	27	18	201
		% z rok	0.8	0.681818	0.810811	0.814815	0.783784	0.8	0.794118	0.692308	0.77907
	S	Liczebność	5	7	7	5	8	10	7	8	57
		% z rok	0.2	0.318182	0.189189	0.185185	0.216216	0.2	0.205882	0.307692	0.22093
Ogółem		Liczebność	25	22	37	27	37	50	34	26	258
		% z rok	1	1	1	1	1	1	1	1	1
Testy Chi-kwadrat
	Wartość	df	Istotność asymptotyczna (dwustronna)
Chi-kwadrat Pearsona	3,003a	7	0.884688		brak zalezności
Iloraz wiarygodności	2.8356	7	0.899782
N ważnych obserwacji	258
a. 6,3% komórek (1) ma liczebność oczekiwaną mniejszą niż 5. Minimalna liczebność oczekiwana wynosi 4,86.
ESBL * rok
Tabela krzyżowa
			rok								Ogółem
			2011	2012	2013	2014	2015	2016	2017	2018
ESBL		Liczebność	0	0	0	0	0	13	0	1	14
		% z rok	0	0	0	0	0	0.26	0	0.0384615	0.0542636
	bd	Liczebność	0	0	0	0	1	0	1	2	4
		% z rok	0	0	0	0	0.027027	0	0.0294118	0.0769231	0.0155039
	CARB-R, ESBL(+), KPC	Liczebność	0	0	0	0	0	0	1	0	1
		% z rok	0	0	0	0	0	0	0.0294118	0	0.00387597
	CARB-R, KPC-, MBL+,	Liczebność	0	0	0	0	0	0	0	1	1
		% z rok	0	0	0	0	0	0	0	0.0384615	0.00387597
	CARB-R, MBL+, NDM-1	Liczebność	0	0	0	0	0	0	0	1	1
		% z rok	0	0	0	0	0	0	0	0.0384615	0.00387597
	ESBL???	Liczebność	0	0	0	0	0	0	1	0	1
		% z rok	0	0	0	0	0	0	0.0294118	0	0.00387597
	ESBL(-)	Liczebność	7	7	10	8	8	0	7	6	53
		% z rok	0.28	0.318182	0.27027	0.296296	0.216216	0	0.205882	0.230769	0.205426
	ESBL(+)	Liczebność	18	15	27	19	28	35	23	15	180
		% z rok	0.72	0.681818	0.72973	0.703704	0.756757	0.7	0.676471	0.576923	0.697674
	ESBL(+), MBL+	Liczebność	0	0	0	0	0	1	0	0	1
		% z rok	0	0	0	0	0	0.02	0	0	0.00387597
	KPC-, MBL+	Liczebność	0	0	0	0	0	1	0	0	1
		% z rok	0	0	0	0	0	0.02	0	0	0.00387597
	MBL+	Liczebność	0	0	0	0	0	0	1	0	1
		% z rok	0	0	0	0	0	0	0.0294118	0	0.00387597
Ogółem		Liczebność	25	22	37	27	37	50	34	26	258
		% z rok	1	1	1	1	1	1	1	1	1
Testy Chi-kwadrat
	Wartość	df	Istotność asymptotyczna (dwustronna)
Chi-kwadrat Pearsona	119,579a	70	0.00020666		jest zalezność
Iloraz wiarygodności	101.667	70	0.00800418
N ważnych obserwacji	258
a. 83,0% komórek (73) ma liczebność oczekiwaną mniejszą niż 5. Minimalna liczebność oczekiwana wynosi ,09.
Płeć * rok
Tabela krzyżowa
			rok								Ogółem
			2011	2012	2013	2014	2015	2016	2017	2018
Płeć		Liczebność	0	0	0	0	0	0	1	0	1
		% z rok	0	0	0	0	0	0	0.0294118	0	0.00387597
	K	Liczebność	11	15	21	15	14	24	16	11	127
		% z rok	0.44	0.681818	0.567568	0.555556	0.378378	0.48	0.470588	0.423077	0.492248
	M	Liczebność	14	7	16	12	23	26	17	15	130
		% z rok	0.56	0.318182	0.432432	0.444444	0.621622	0.52	0.5	0.576923	0.503876
Ogółem		Liczebność	25	22	37	27	37	50	34	26	258
		% z rok	1	1	1	1	1	1	1	1	1
Testy Chi-kwadrat
	Wartość	df	Istotność asymptotyczna (dwustronna)
Chi-kwadrat Pearsona	13,800a	14	0.464691		brak zalezności
Iloraz wiarygodności	11.333	14	0.659704
N ważnych obserwacji	258
a. 33,3% komórek (8) ma liczebność oczekiwaną mniejszą niż 5. Minimalna liczebność oczekiwana wynosi ,09.
wiek1 * rok
Tabela krzyżowa
			rok								Ogółem
			2011	2012	2013	2014	2015	2016	2017	2018
wiek1	do 29	Liczebność	4	4	2	1	3	0	5	1	20
		% z rok	0.16	0.181818	0.0540541	0.037037	0.0810811	0	0.147059	0.0384615	0.0775194
	30-39	Liczebność	5	2	7	4	6	10	4	2	40
		% z rok	0.2	0.0909091	0.189189	0.148148	0.162162	0.2	0.117647	0.0769231	0.155039
	40-49	Liczebność	3	3	7	0	6	10	7	5	41
		% z rok	0.12	0.136364	0.189189	0	0.162162	0.2	0.205882	0.192308	0.158915
	50-59	Liczebność	7	7	8	7	7	15	8	8	67
		% z rok	0.28	0.318182	0.216216	0.259259	0.189189	0.3	0.235294	0.307692	0.25969
	60-69	Liczebność	5	3	12	12	11	13	9	7	72
		% z rok	0.2	0.136364	0.324324	0.444444	0.297297	0.26	0.264706	0.269231	0.27907
	70+	Liczebność	1	3	1	3	4	2	1	3	18
		% z rok	0.04	0.136364	0.027027	0.111111	0.108108	0.04	0.0294118	0.115385	0.0697674
Ogółem		Liczebność	25	22	37	27	37	50	34	26	258
		% z rok	1	1	1	1	1	1	1	1	1
Testy Chi-kwadrat
	Wartość	df	Istotność asymptotyczna (dwustronna)
Chi-kwadrat Pearsona	35,305a	35	0.453781		brak zalezności
Iloraz wiarygodności	42.2275	35	0.186956
Test związku liniowego	1.2157	1	0.270206
N ważnych obserwacji	258
a. 50,0% komórek (24) ma liczebność oczekiwaną mniejszą niż 5. Minimalna liczebność oczekiwana wynosi 1,53.
Dawca - zmarły / żywy * rok
Tabela krzyżowa
			rok								Ogółem
			2011	2012	2013	2014	2015	2016	2017	2018
Dawca - zmarły / żywy	bd	Liczebność	1	0	0	1	0	0	0	0	2
		% z rok	0.04	0	0	0.037037	0	0	0	0	0.00775194
	zmarły	Liczebność	20	21	35	25	33	45	32	24	235
		% z rok	0.8	0.954545	0.945946	0.925926	0.891892	0.9	0.941176	0.923077	0.910853
	żywy	Liczebność	4	1	2	1	4	5	2	2	21
		% z rok	0.16	0.0454545	0.0540541	0.037037	0.108108	0.1	0.0588235	0.0769231	0.0813953
Ogółem		Liczebność	25	22	37	27	37	50	34	26	258
		% z rok	1	1	1	1	1	1	1	1	1
Testy Chi-kwadrat
	Wartość	df	Istotność asymptotyczna (dwustronna)
Chi-kwadrat Pearsona	12,433a	14	0.571558		brak zalezności
Iloraz wiarygodności	10.7559	14	0.705094
N ważnych obserwacji	258
a. 66,7% komórek (16) ma liczebność oczekiwaną mniejszą niż 5. Minimalna liczebność oczekiwana wynosi ,17.
Jeśli żywy - spokrewniony? * rok
Tabela krzyżowa
			rok								Ogółem
			2011	2012	2013	2014	2015	2016	2017	2018
Jeśli żywy - spokrewniony?	bd	Liczebność	1	0	0	1	0	0	0	0	2
		% z rok	0.04	0	0	0.037037	0	0	0	0	0.00775194
	nie	Liczebność	22	21	35	25	34	47	32	24	240
		% z rok	0.88	0.954545	0.945946	0.925926	0.918919	0.94	0.941176	0.923077	0.930233
	tak	Liczebność	2	1	2	1	3	3	2	2	16
		% z rok	0.08	0.0454545	0.0540541	0.037037	0.0810811	0.06	0.0588235	0.0769231	0.0620155
Ogółem		Liczebność	25	22	37	27	37	50	34	26	258
		% z rok	1	1	1	1	1	1	1	1	1
Testy Chi-kwadrat
	Wartość	df	Istotność asymptotyczna (dwustronna)
Chi-kwadrat Pearsona	8,902a	14	0.837276		brak zalezności
Iloraz wiarygodności	7.39624	14	0.918356
N ważnych obserwacji	258
a. 66,7% komórek (16) ma liczebność oczekiwaną mniejszą niż 5. Minimalna liczebność oczekiwana wynosi ,17.
Rok KTX * rok
Tabela krzyżowa
			rok								Ogółem
			2011	2012	2013	2014	2015	2016	2017	2018
Rok KTX	1988	Liczebność	0	0	0	0	0	1	0	0	1
		% z rok	0	0	0	0	0	0.02	0	0	0.00390625
	1993	Liczebność	0	0	0	0	0	0	2	0	2
		% z rok	0	0	0	0	0	0	0.0588235	0	0.0078125
	1994	Liczebność	1	0	0	0	0	1	0	0	2
		% z rok	0.0416667	0	0	0	0	0.02	0	0	0.0078125
	1997	Liczebność	1	1	1	1	0	1	0	0	5
		% z rok	0.0416667	0.0454545	0.027027	0.0384615	0	0.02	0	0	0.0195312
	1998	Liczebność	0	1	1	0	0	0	0	0	2
		% z rok	0	0.0454545	0.027027	0	0	0	0	0	0.0078125
	1999	Liczebność	0	1	0	2	0	1	0	0	4
		% z rok	0	0.0454545	0	0.0769231	0	0.02	0	0	0.015625
	2000	Liczebność	0	1	2	0	0	1	0	0	4
		% z rok	0	0.0454545	0.0540541	0	0	0.02	0	0	0.015625
	2001	Liczebność	0	0	0	0	0	1	0	0	1
		% z rok	0	0	0	0	0	0.02	0	0	0.00390625
	2002	Liczebność	0	0	2	0	1	0	0	1	4
		% z rok	0	0	0.0540541	0	0.027027	0	0	0.0384615	0.015625
	2003	Liczebność	0	0	2	0	1	1	0	0	4
		% z rok	0	0	0.0540541	0	0.027027	0.02	0	0	0.015625
	2004	Liczebność	0	2	2	0	2	0	0	0	6
		% z rok	0	0.0909091	0.0540541	0	0.0540541	0	0	0	0.0234375
	2005	Liczebność	1	1	1	1	1	0	1	2	8
		% z rok	0.0416667	0.0454545	0.027027	0.0384615	0.027027	0	0.0294118	0.0769231	0.03125
	2006	Liczebność	0	0	1	0	0	0	0	0	1
		% z rok	0	0	0.027027	0	0	0	0	0	0.00390625
	2007	Liczebność	1	1	0	2	0	1	1	1	7
		% z rok	0.0416667	0.0454545	0	0.0769231	0	0.02	0.0294118	0.0384615	0.0273438
	2008	Liczebność	1	1	1	2	2	2	2	1	12
		% z rok	0.0416667	0.0454545	0.027027	0.0769231	0.0540541	0.04	0.0588235	0.0384615	0.046875
	2009	Liczebność	2	1	1	1	1	1	0	0	7
		% z rok	0.0833333	0.0454545	0.027027	0.0384615	0.027027	0.02	0	0	0.0273438
	2010	Liczebność	6	4	2	4	3	1	0	1	21
		% z rok	0.25	0.181818	0.0540541	0.153846	0.0810811	0.02	0	0.0384615	0.0820312
	2011	Liczebność	10	3	3	1	3	0	0	0	20
		% z rok	0.416667	0.136364	0.0810811	0.0384615	0.0810811	0	0	0	0.078125
	2012	Liczebność	1	5	8	1	1	2	0	1	19
		% z rok	0.0416667	0.227273	0.216216	0.0384615	0.027027	0.04	0	0.0384615	0.0742188
	2013	Liczebność	0	0	10	1	1	3	2	0	17
		% z rok	0	0	0.27027	0.0384615	0.027027	0.06	0.0588235	0	0.0664062
	2014	Liczebność	0	0	0	10	5	2	3	2	22
		% z rok	0	0	0	0.384615	0.135135	0.04	0.0882353	0.0769231	0.0859375
	2015	Liczebność	0	0	0	0	15	10	1	1	27
		% z rok	0	0	0	0	0.405405	0.2	0.0294118	0.0384615	0.105469
	2016	Liczebność	0	0	0	0	1	21	7	4	33
		% z rok	0	0	0	0	0.027027	0.42	0.205882	0.153846	0.128906
	2017	Liczebność	0	0	0	0	0	0	15	6	21
		% z rok	0	0	0	0	0	0	0.441176	0.230769	0.0820312
	2018	Liczebność	0	0	0	0	0	0	0	6	6
		% z rok	0	0	0	0	0	0	0	0.230769	0.0234375
Ogółem		Liczebność	24	22	37	26	37	50	34	26	256
		% z rok	1	1	1	1	1	1	1	1	1
Testy Chi-kwadrat
	Wartość	df	Istotność asymptotyczna (dwustronna)
Chi-kwadrat Pearsona	483,623a	168	2.49071e-32		jest zalezność
Iloraz wiarygodności	418.656	168	2.18593e-23
Test związku liniowego	33.5561	1	6.92378e-09
N ważnych obserwacji	256
a. 99,0% komórek (198) ma liczebność oczekiwaną mniejszą niż 5. Minimalna liczebność oczekiwana wynosi ,09.
wieknerek2 * rok
Tabela krzyżowa
			rok								Ogółem
			2011	2012	2013	2014	2015	2016	2017	2018
wieknerek2	do 10	Liczebność	17	12	23	17	29	39	28	21	186
		% z rok	0.708333	0.545455	0.621622	0.653846	0.783784	0.78	0.823529	0.807692	0.726562
	11-20	Liczebność	5	7	12	6	8	7	4	5	54
		% z rok	0.208333	0.318182	0.324324	0.230769	0.216216	0.14	0.117647	0.192308	0.210938
	21+	Liczebność	2	3	2	3	0	4	2	0	16
		% z rok	0.0833333	0.136364	0.0540541	0.115385	0	0.08	0.0588235	0	0.0625
Ogółem		Liczebność	24	22	37	26	37	50	34	26	256
		% z rok	1	1	1	1	1	1	1	1	1
Testy Chi-kwadrat
	Wartość	df	Istotność asymptotyczna (dwustronna)
Chi-kwadrat Pearsona	16,423a	14	0.288239		brak zleżności
Iloraz wiarygodności	19.6442	14	0.141765
Test związku liniowego	6.37892	1	0.0115483
N ważnych obserwacji	256
a. 37,5% komórek (9) ma liczebność oczekiwaną mniejszą niż 5. Minimalna liczebność oczekiwana wynosi 1,38.
Numer KTX * rok
Tabela krzyżowa
			rok								Ogółem
			2011	2012	2013	2014	2015	2016	2017	2018
Numer KTX	1	Liczebność	21	19	30	24	35	39	27	23	218
		% z rok	0.875	0.863636	0.810811	0.923077	0.945946	0.78	0.794118	0.884615	0.851562
	2	Liczebność	3	3	7	2	2	9	5	2	33
		% z rok	0.125	0.136364	0.189189	0.0769231	0.0540541	0.18	0.147059	0.0769231	0.128906
	3	Liczebność	0	0	0	0	0	2	2	1	5
		% z rok	0	0	0	0	0	0.04	0.0588235	0.0384615	0.0195312
Ogółem		Liczebność	24	22	37	26	37	50	34	26	256
		% z rok	1	1	1	1	1	1	1	1	1
Testy Chi-kwadrat
	Wartość	df	Istotność asymptotyczna (dwustronna)
Chi-kwadrat Pearsona	13,042a	14	0.523192		brak zleżności
Iloraz wiarygodności	14.9726	14	0.380032
Test związku liniowego	1.4031	1	0.236205
N ważnych obserwacji	256
a. 62,5% komórek (15) ma liczebność oczekiwaną mniejszą niż 5. Minimalna liczebność oczekiwana wynosi ,43.
Rodzaj TX * rok
Tabela krzyżowa
			rok								Ogółem
			2011	2012	2013	2014	2015	2016	2017	2018
Rodzaj TX	bd	Liczebność	1	0	0	1	0	0	0	0	2
		% z rok	0.04	0	0	0.037037	0	0	0	0	0.00775194
	ktx	Liczebność	19	20	32	22	34	44	24	22	217
		% z rok	0.76	0.909091	0.864865	0.814815	0.918919	0.88	0.705882	0.846154	0.841085
	ktx + Bricker	Liczebność	4	1	3	4	2	4	2	1	21
		% z rok	0.16	0.0454545	0.0810811	0.148148	0.0540541	0.08	0.0588235	0.0384615	0.0813953
	ktx + trzustka	Liczebność	1	1	2	0	0	1	8	3	16
		% z rok	0.04	0.0454545	0.0540541	0	0	0.02	0.235294	0.115385	0.0620155
	ktx + wątroba	Liczebność	0	0	0	0	1	1	0	0	2
		% z rok	0	0	0	0	0.027027	0.02	0	0	0.00775194
Ogółem		Liczebność	25	22	37	27	37	50	34	26	258
		% z rok	1	1	1	1	1	1	1	1	1
Testy Chi-kwadrat
	Wartość	df	Istotność asymptotyczna (dwustronna)
Chi-kwadrat Pearsona	41,710a	28	0.046163		jest zależność
Iloraz wiarygodności	37.485	28	0.108544
N ważnych obserwacji	258
a. 80,0% komórek (32) ma liczebność oczekiwaną mniejszą niż 5. Minimalna liczebność oczekiwana wynosi ,17.
Przyczyna KTX * rok
Tabela krzyżowa
			rok								Ogółem
			2011	2012	2013	2014	2015	2016	2017	2018
Przyczyna KTX	bd	Liczebność	2	1	0	1	0	0	1	0	5
		% z rok	0.08	0.0454545	0	0.037037	0	0	0.0294118	0	0.0193798
	Ciśnienie	Liczebność	2	1	2	1	1	3	1	1	12
		% z rok	0.08	0.0454545	0.0540541	0.037037	0.027027	0.06	0.0294118	0.0384615	0.0465116
	Cukrzyca	Liczebność	2	5	3	2	3	8	8	8	39
		% z rok	0.08	0.227273	0.0810811	0.0740741	0.0810811	0.16	0.235294	0.307692	0.151163
	Dna moczanowa	Liczebność	0	0	0	0	0	1	0	0	1
		% z rok	0	0	0	0	0	0.02	0	0	0.00387597
	FSGS	Liczebność	2	1	0	0	1	1	1	0	6
		% z rok	0.08	0.0454545	0	0	0.027027	0.02	0.0294118	0	0.0232558
	Guz nerki	Liczebność	1	0	0	0	0	0	0	0	1
		% z rok	0.04	0	0	0	0	0	0	0	0.00387597
	HCV	Liczebność	0	0	1	0	0	1	0	0	2
		% z rok	0	0	0.027027	0	0	0.02	0	0	0.00775194
	KZN	Liczebność	4	3	11	4	9	10	11	4	56
		% z rok	0.16	0.136364	0.297297	0.148148	0.243243	0.2	0.323529	0.153846	0.217054
	Niejasna	Liczebność	1	1	5	3	3	7	4	6	30
		% z rok	0.04	0.0454545	0.135135	0.111111	0.0810811	0.14	0.117647	0.230769	0.116279
	PKD	Liczebność	4	2	6	6	10	9	3	1	41
		% z rok	0.16	0.0909091	0.162162	0.222222	0.27027	0.18	0.0882353	0.0384615	0.158915
	Sepsa	Liczebność	0	0	0	0	0	1	1	1	3
		% z rok	0	0	0	0	0	0.02	0.0294118	0.0384615	0.0116279
	SLE	Liczebność	0	0	1	0	0	0	0	0	1
		% z rok	0	0	0.027027	0	0	0	0	0	0.00387597
	ŚZN	Liczebność	0	0	0	2	1	1	0	1	5
		% z rok	0	0	0	0.0740741	0.027027	0.02	0	0.0384615	0.0193798
	Wrodzona gąbczastość rdzenia nerek	Liczebność	0	0	0	0	0	0	0	1	1
		% z rok	0	0	0	0	0	0	0	0.0384615	0.00387597
	Zanerkowa	Liczebność	6	7	6	6	7	6	3	3	44
		% z rok	0.24	0.318182	0.162162	0.222222	0.189189	0.12	0.0882353	0.115385	0.170543
	Zanerkowa / Ciśnienie	Liczebność	0	0	0	0	0	0	1	0	1
		% z rok	0	0	0	0	0	0	0.0294118	0	0.00387597
	Zapalenie naczyń	Liczebność	0	0	1	2	0	2	0	0	5
		% z rok	0	0	0.027027	0.0740741	0	0.04	0	0	0.0193798
	Złożona	Liczebność	1	1	0	0	0	0	0	0	2
		% z rok	0.04	0.0454545	0	0	0	0	0	0	0.00775194
	Zwapnienie nerek	Liczebność	0	0	1	0	2	0	0	0	3
		% z rok	0	0	0.027027	0	0.0540541	0	0	0	0.0116279
Ogółem		Liczebność	25	22	37	27	37	50	34	26	258
		% z rok	1	1	1	1	1	1	1	1	1
Testy Chi-kwadrat
	Wartość	df	Istotność asymptotyczna (dwustronna)
Chi-kwadrat Pearsona	129,472a	126	0.39795		brak zależności
Iloraz wiarygodności	115.454	126	0.739416
N ważnych obserwacji	258
a. 86,8% komórek (132) ma liczebność oczekiwaną mniejszą niż 5. Minimalna liczebność oczekiwana wynosi ,09.

## Sheet: amoxicillin...
* Estymacja krzywej.
TSET NEWVAR=NONE.
CURVEFIT
/VARIABLES=amoxicillinClavAcid2 WITH rok
/CONSTANT
/MODEL=LINEAR
/PLOT FIT.
Dopasowanie krzywej (CURVEFIT)
Uwagi
Raport sporządzono		03-NOV-2019 12:39:37
Komentarze
Dane wejściowe	Plik danych	D:\JANUSZ\bakterie2020\pneumoniae4.sav
	Roboczy plik danych	ZbiórDanych3
	Filtr	<brak>
	Waga	<brak>
	Podział na podzbiory	<brak>
	Liczba obserwacji w roboczym pliku danych	258
Traktowanie braków danych	Definicja braków danych	Wartości zdefiniowane przez użytkownika jako braki danych są traktowane jako braki danych.
	Użycie obserwacji	Obserwacje z brakami danych w dowolnej z określonych zmiennych nie są używane w analizie.
Komenda		CURVEFIT /VARIABLES=amoxicillinClavAcid2 WITH rok /CONSTANT /MODEL=LINEAR /PLOT FIT.
Zasoby	Czas procesora	00:00:00,14
	Czas wykonania	00:00:00,13
Użyte obserwacje	Od	Pierwsza obserwacja
	Do	Ostatnia obserwacja
Predykcja	Od	Pierwsza obserwacja z zaznaczonego do użycia okresu
	Do	Ostatnia obserwacja
Ustawienia szeregów czasowych (TSET)	Wynik	PRINT = DEFAULT
	Zapisywanie nowych zmiennych	NEWVAR = NONE
	Maksymalna liczba przesunięć na wykresach autokorelacji i autokorelacji cząstkowych	MXAUTO = 16
	Maksymalna liczba przesunięć na wykresach korelacji krzyżowych	MXCROSS = 7
	Maksymalna liczba nowych zmiennych generowanych przez procedurę	MXNEWVAR = 60
	Maksymalna liczba nowych obserwacji generowanych przez procedurę	MXPREDICT = 1000
	Traktowanie braków danych użytkownika	MISSING = EXCLUDE
	Wartość procentowa przedziału ufności	CIN = 95
	Tolerancja dla wprowadzania zmiennych w równaniach regresji	TOLER = ,0001
	Dopuszczalna zmiana w parametrze iteracyjnym	CNVERGE = ,001
	Metoda wyliczania błędów standardowych dla autokorelacji	ACFSE = IND
	Długość okresu sezonowości	Nieokreślone
	Zmienna opisująca obserwacje na wykresach	Nieokreślone
	Równania zawierają	CONSTANT
Opis modelu
Nazwa modelu		MOD_48
Zmienna zależna	1	Amoxicillin/Clav. Acid
Równanie	1	Liniowy
Zmienna niezależna		rok
Stała		Uwzględnione
Zmienna opisująca obserwacje na wykresach		Nieokreślone
Informacja o analizowanych danych
	N
Ogółem obserwacji	258
Obserwacje wykluczonea	0
Obserwacje prognozowane	0
Nowo utworzone obserwacje	0
a. Obserwacje z brakami danych w dowolnej ze zmiennych są wykluczane z analizy.
Podsumowanie przetwarzanych zmiennych
		Zmienne
		Zależna	Niezależna
		Amoxicillin/Clav. Acid	rok
Liczba dodatnich wartości		258	258
Liczba zer		0	0
Liczba ujemnych wartości		0	0
Liczba braków danych	Brak danych zdefiniowany przez użytkownika	0	0
	Systemowy brak danych	0	0
Podsumowanie modelu i oszacowań parametrów
Zmienna zależna:	Amoxicillin/Clav. Acid
Równanie	Model - podsumowanie					Oceny parametrów
	R-kwadrat	F	df1	df2	Istotność	Stała	b1
Liniowy	0.0119909	3.10692	1	256	0.0791533	-34.2872	0.017582
Zmienną niezależną jest rok.

## Sheet: ciprofloxacin
* Estymacja krzywej.
TSET NEWVAR=NONE.
CURVEFIT
/VARIABLES=ciprofloxacin2 WITH rok
/CONSTANT
/MODEL=LINEAR
/PLOT FIT.
Dopasowanie krzywej (CURVEFIT)
Uwagi
Raport sporządzono		03-NOV-2019 12:41:31
Komentarze
Dane wejściowe	Plik danych	D:\JANUSZ\bakterie2020\pneumoniae4.sav
	Roboczy plik danych	ZbiórDanych3
	Filtr	<brak>
	Waga	<brak>
	Podział na podzbiory	<brak>
	Liczba obserwacji w roboczym pliku danych	258
Traktowanie braków danych	Definicja braków danych	Wartości zdefiniowane przez użytkownika jako braki danych są traktowane jako braki danych.
	Użycie obserwacji	Obserwacje z brakami danych w dowolnej z określonych zmiennych nie są używane w analizie.
Komenda		CURVEFIT /VARIABLES=ciprofloxacin2 WITH rok /CONSTANT /MODEL=LINEAR /PLOT FIT.
Zasoby	Czas procesora	00:00:00,12
	Czas wykonania	00:00:00,12
Użyte obserwacje	Od	Pierwsza obserwacja
	Do	Ostatnia obserwacja
Predykcja	Od	Pierwsza obserwacja z zaznaczonego do użycia okresu
	Do	Ostatnia obserwacja
Ustawienia szeregów czasowych (TSET)	Wynik	PRINT = DEFAULT
	Zapisywanie nowych zmiennych	NEWVAR = NONE
	Maksymalna liczba przesunięć na wykresach autokorelacji i autokorelacji cząstkowych	MXAUTO = 16
	Maksymalna liczba przesunięć na wykresach korelacji krzyżowych	MXCROSS = 7
	Maksymalna liczba nowych zmiennych generowanych przez procedurę	MXNEWVAR = 60
	Maksymalna liczba nowych obserwacji generowanych przez procedurę	MXPREDICT = 1000
	Traktowanie braków danych użytkownika	MISSING = EXCLUDE
	Wartość procentowa przedziału ufności	CIN = 95
	Tolerancja dla wprowadzania zmiennych w równaniach regresji	TOLER = ,0001
	Dopuszczalna zmiana w parametrze iteracyjnym	CNVERGE = ,001
	Metoda wyliczania błędów standardowych dla autokorelacji	ACFSE = IND
	Długość okresu sezonowości	Nieokreślone
	Zmienna opisująca obserwacje na wykresach	Nieokreślone
	Równania zawierają	CONSTANT
Opis modelu
Nazwa modelu		MOD_50
Zmienna zależna	1	ciprofloxacin2
Równanie	1	Liniowy
Zmienna niezależna		rok
Stała		Uwzględnione
Zmienna opisująca obserwacje na wykresach		Nieokreślone
Informacja o analizowanych danych
	N
Ogółem obserwacji	258
Obserwacje wykluczonea	0
Obserwacje prognozowane	0
Nowo utworzone obserwacje	0
a. Obserwacje z brakami danych w dowolnej ze zmiennych są wykluczane z analizy.
Podsumowanie przetwarzanych zmiennych
		Zmienne
		Zależna	Niezależna
		ciprofloxacin2	rok
Liczba dodatnich wartości		258	258
Liczba zer		0	0
Liczba ujemnych wartości		0	0
Liczba braków danych	Brak danych zdefiniowany przez użytkownika	0	0
	Systemowy brak danych	0	0
Podsumowanie modelu i oszacowań parametrów
Zmienna zależna:	ciprofloxacin2
Równanie	Model - podsumowanie					Oceny parametrów
	R-kwadrat	F	df1	df2	Istotność	Stała	b1
Liniowy	6.99415e-05	0.0179063	1	256	0.893655	4.26051	-0.001526
Zmienną niezależną jest rok.

## Sheet: mepropenem
	* Estymacja krzywej.
	TSET NEWVAR=NONE.
	CURVEFIT
	/VARIABLES=meropenem2 WITH rok
	/CONSTANT
	/MODEL=LINEAR
	/PLOT FIT.
	Dopasowanie krzywej (CURVEFIT)
	Uwagi
	Raport sporządzono		03-NOV-2019 12:43:46
	Komentarze
	Dane wejściowe	Plik danych	D:\JANUSZ\bakterie2020\pneumoniae4.sav
		Roboczy plik danych	ZbiórDanych3
		Filtr	<brak>
		Waga	<brak>
		Podział na podzbiory	<brak>
		Liczba obserwacji w roboczym pliku danych	258
	Traktowanie braków danych	Definicja braków danych	Wartości zdefiniowane przez użytkownika jako braki danych są traktowane jako braki danych.
		Użycie obserwacji	Obserwacje z brakami danych w dowolnej z określonych zmiennych nie są używane w analizie.
	Komenda		CURVEFIT /VARIABLES=meropenem2 WITH rok /CONSTANT /MODEL=LINEAR /PLOT FIT.
	Zasoby	Czas procesora	00:00:00,14
		Czas wykonania	00:00:00,13
	Użyte obserwacje	Od	Pierwsza obserwacja
		Do	Ostatnia obserwacja
	Predykcja	Od	Pierwsza obserwacja z zaznaczonego do użycia okresu
		Do	Ostatnia obserwacja
	Ustawienia szeregów czasowych (TSET)	Wynik	PRINT = DEFAULT
		Zapisywanie nowych zmiennych	NEWVAR = NONE
		Maksymalna liczba przesunięć na wykresach autokorelacji i autokorelacji cząstkowych	MXAUTO = 16
		Maksymalna liczba przesunięć na wykresach korelacji krzyżowych	MXCROSS = 7
		Maksymalna liczba nowych zmiennych generowanych przez procedurę	MXNEWVAR = 60
		Maksymalna liczba nowych obserwacji generowanych przez procedurę	MXPREDICT = 1000
		Traktowanie braków danych użytkownika	MISSING = EXCLUDE
		Wartość procentowa przedziału ufności	CIN = 95
		Tolerancja dla wprowadzania zmiennych w równaniach regresji	TOLER = ,0001
		Dopuszczalna zmiana w parametrze iteracyjnym	CNVERGE = ,001
		Metoda wyliczania błędów standardowych dla autokorelacji	ACFSE = IND
		Długość okresu sezonowości	Nieokreślone
		Zmienna opisująca obserwacje na wykresach	Nieokreślone
		Równania zawierają	CONSTANT
	Opis modelu
	Nazwa modelu		MOD_51
	Zmienna zależna	1	meropenem2
	Równanie	1	Liniowy
	Zmienna niezależna		rok
	Stała		Uwzględnione
	Zmienna opisująca obserwacje na wykresach		Nieokreślone
	Informacja o analizowanych danych
		N
	Ogółem obserwacji	258
	Obserwacje wykluczonea	0
	Obserwacje prognozowane	0
	Nowo utworzone obserwacje	0
	a. Obserwacje z brakami danych w dowolnej ze zmiennych są wykluczane z analizy.
	Podsumowanie przetwarzanych zmiennych
			Zmienne
			Zależna	Niezależna
			meropenem2	rok
	Liczba dodatnich wartości		258	258
	Liczba zer		0	0
	Liczba ujemnych wartości		0	0
	Liczba braków danych	Brak danych zdefiniowany przez użytkownika	0	0
		Systemowy brak danych	0	0
	Podsumowanie modelu i oszacowań parametrów
	Zmienna zależna:	meropenem2
	Równanie	Model - podsumowanie					Oceny parametrów
		R-kwadrat	F	df1	df2	Istotność	Stała	b1
	Liniowy	0.00398484	1.0242	1	256	0.31248	15.8967	-0.00692644
	Zmienną niezależną jest rok.

## Sheet: piperacillin ....
	* Estymacja krzywej.
	TSET NEWVAR=NONE.
	CURVEFIT
	/VARIABLES=piperaciilintazabactam2 WITH rok
	/CONSTANT
	/MODEL=LINEAR
	/PLOT FIT.
	Dopasowanie krzywej (CURVEFIT)
	Uwagi
	Raport sporządzono		03-NOV-2019 12:45:12
	Komentarze
	Dane wejściowe	Plik danych	D:\JANUSZ\bakterie2020\pneumoniae4.sav
		Roboczy plik danych	ZbiórDanych3
		Filtr	<brak>
		Waga	<brak>
		Podział na podzbiory	<brak>
		Liczba obserwacji w roboczym pliku danych	258
	Traktowanie braków danych	Definicja braków danych	Wartości zdefiniowane przez użytkownika jako braki danych są traktowane jako braki danych.
		Użycie obserwacji	Obserwacje z brakami danych w dowolnej z określonych zmiennych nie są używane w analizie.
	Komenda		CURVEFIT /VARIABLES=piperaciilintazabactam2 WITH rok /CONSTANT /MODEL=LINEAR /PLOT FIT.
	Zasoby	Czas procesora	00:00:00,14
		Czas wykonania	00:00:00,11
	Użyte obserwacje	Od	Pierwsza obserwacja
		Do	Ostatnia obserwacja
	Predykcja	Od	Pierwsza obserwacja z zaznaczonego do użycia okresu
		Do	Ostatnia obserwacja
	Ustawienia szeregów czasowych (TSET)	Wynik	PRINT = DEFAULT
		Zapisywanie nowych zmiennych	NEWVAR = NONE
		Maksymalna liczba przesunięć na wykresach autokorelacji i autokorelacji cząstkowych	MXAUTO = 16
		Maksymalna liczba przesunięć na wykresach korelacji krzyżowych	MXCROSS = 7
		Maksymalna liczba nowych zmiennych generowanych przez procedurę	MXNEWVAR = 60
		Maksymalna liczba nowych obserwacji generowanych przez procedurę	MXPREDICT = 1000
		Traktowanie braków danych użytkownika	MISSING = EXCLUDE
		Wartość procentowa przedziału ufności	CIN = 95
		Tolerancja dla wprowadzania zmiennych w równaniach regresji	TOLER = ,0001
		Dopuszczalna zmiana w parametrze iteracyjnym	CNVERGE = ,001
		Metoda wyliczania błędów standardowych dla autokorelacji	ACFSE = IND
		Długość okresu sezonowości	Nieokreślone
		Zmienna opisująca obserwacje na wykresach	Nieokreślone
		Równania zawierają	CONSTANT
	Opis modelu
	Nazwa modelu		MOD_52
	Zmienna zależna	1	Piperacillin/Tazobactam
	Równanie	1	Liniowy
	Zmienna niezależna		rok
	Stała		Uwzględnione
	Zmienna opisująca obserwacje na wykresach		Nieokreślone
	Informacja o analizowanych danych
		N
	Ogółem obserwacji	258
	Obserwacje wykluczonea	0
	Obserwacje prognozowane	0
	Nowo utworzone obserwacje	0
	a. Obserwacje z brakami danych w dowolnej ze zmiennych są wykluczane z analizy.
	Podsumowanie przetwarzanych zmiennych
			Zmienne
			Zależna	Niezależna
			Piperacillin/Tazobactam	rok
	Liczba dodatnich wartości		258	258
	Liczba zer		0	0
	Liczba ujemnych wartości		0	0
	Liczba braków danych	Brak danych zdefiniowany przez użytkownika	0	0
		Systemowy brak danych	0	0
	Podsumowanie modelu i oszacowań parametrów
	Zmienna zależna:	Piperacillin/Tazobactam
	Równanie	Model - podsumowanie					Oceny parametrów
		R-kwadrat	F	df1	df2	Istotność	Stała	b1
	Liniowy	1.13268e-05	0.0028997	1	256	0.957098	-0.114466	0.000670514
	Zmienną niezależną jest rok.

## Sheet: trimethoprim...
	* Estymacja krzywej.
	TSET NEWVAR=NONE.
	CURVEFIT
	/VARIABLES=trimethoprimsulfa2 WITH rok
	/CONSTANT
	/MODEL=LINEAR
	/PLOT FIT.
	Dopasowanie krzywej (CURVEFIT)
	Uwagi
	Raport sporządzono		03-NOV-2019 12:46:29
	Komentarze
	Dane wejściowe	Plik danych	D:\JANUSZ\bakterie2020\pneumoniae4.sav
		Roboczy plik danych	ZbiórDanych3
		Filtr	<brak>
		Waga	<brak>
		Podział na podzbiory	<brak>
		Liczba obserwacji w roboczym pliku danych	258
	Traktowanie braków danych	Definicja braków danych	Wartości zdefiniowane przez użytkownika jako braki danych są traktowane jako braki danych.
		Użycie obserwacji	Obserwacje z brakami danych w dowolnej z określonych zmiennych nie są używane w analizie.
	Komenda		CURVEFIT /VARIABLES=trimethoprimsulfa2 WITH rok /CONSTANT /MODEL=LINEAR /PLOT FIT.
	Zasoby	Czas procesora	00:00:00,14
		Czas wykonania	00:00:00,13
	Użyte obserwacje	Od	Pierwsza obserwacja
		Do	Ostatnia obserwacja
	Predykcja	Od	Pierwsza obserwacja z zaznaczonego do użycia okresu
		Do	Ostatnia obserwacja
	Ustawienia szeregów czasowych (TSET)	Wynik	PRINT = DEFAULT
		Zapisywanie nowych zmiennych	NEWVAR = NONE
		Maksymalna liczba przesunięć na wykresach autokorelacji i autokorelacji cząstkowych	MXAUTO = 16
		Maksymalna liczba przesunięć na wykresach korelacji krzyżowych	MXCROSS = 7
		Maksymalna liczba nowych zmiennych generowanych przez procedurę	MXNEWVAR = 60
		Maksymalna liczba nowych obserwacji generowanych przez procedurę	MXPREDICT = 1000
		Traktowanie braków danych użytkownika	MISSING = EXCLUDE
		Wartość procentowa przedziału ufności	CIN = 95
		Tolerancja dla wprowadzania zmiennych w równaniach regresji	TOLER = ,0001
		Dopuszczalna zmiana w parametrze iteracyjnym	CNVERGE = ,001
		Metoda wyliczania błędów standardowych dla autokorelacji	ACFSE = IND
		Długość okresu sezonowości	Nieokreślone
		Zmienna opisująca obserwacje na wykresach	Nieokreślone
		Równania zawierają	CONSTANT
	Opis modelu
	Nazwa modelu		MOD_53
	Zmienna zależna	1	Trimethoprim/Sulfa
	Równanie	1	Liniowy
	Zmienna niezależna		rok
	Stała		Uwzględnione
	Zmienna opisująca obserwacje na wykresach		Nieokreślone
	Informacja o analizowanych danych
		N
	Ogółem obserwacji	258
	Obserwacje wykluczonea	0
	Obserwacje prognozowane	0
	Nowo utworzone obserwacje	0
	a. Obserwacje z brakami danych w dowolnej ze zmiennych są wykluczane z analizy.
	Podsumowanie przetwarzanych zmiennych
			Zmienne
			Zależna	Niezależna
			Trimethoprim/Sulfa	rok
	Liczba dodatnich wartości		258	258
	Liczba zer		0	0
	Liczba ujemnych wartości		0	0
	Liczba braków danych	Brak danych zdefiniowany przez użytkownika	0	0
		Systemowy brak danych	0	0
	Podsumowanie modelu i oszacowań parametrów
	Zmienna zależna:	Trimethoprim/Sulfa
	Równanie	Model - podsumowanie					Oceny parametrów
		R-kwadrat	F	df1	df2	Istotność	Stała	b1
	Liniowy	0.000268183	0.0686733	1	256	0.793489	-5.58023	0.00339881
	Zmienną niezależną jest rok.

## Sheet: ceftriaxone
	* Estymacja krzywej.
	TSET NEWVAR=NONE.
	CURVEFIT
	/VARIABLES=ceftriaxone2 WITH rok
	/CONSTANT
	/MODEL=LINEAR
	/PLOT FIT.
	Dopasowanie krzywej (CURVEFIT)
	Uwagi
	Raport sporządzono		03-NOV-2019 12:48:32
	Komentarze
	Dane wejściowe	Plik danych	D:\JANUSZ\bakterie2020\pneumoniae4.sav
		Roboczy plik danych	ZbiórDanych3
		Filtr	<brak>
		Waga	<brak>
		Podział na podzbiory	<brak>
		Liczba obserwacji w roboczym pliku danych	258
	Traktowanie braków danych	Definicja braków danych	Wartości zdefiniowane przez użytkownika jako braki danych są traktowane jako braki danych.
		Użycie obserwacji	Obserwacje z brakami danych w dowolnej z określonych zmiennych nie są używane w analizie.
	Komenda		CURVEFIT /VARIABLES=ceftriaxone2 WITH rok /CONSTANT /MODEL=LINEAR /PLOT FIT.
	Zasoby	Czas procesora	00:00:00,14
		Czas wykonania	00:00:00,11
	Użyte obserwacje	Od	Pierwsza obserwacja
		Do	Ostatnia obserwacja
	Predykcja	Od	Pierwsza obserwacja z zaznaczonego do użycia okresu
		Do	Ostatnia obserwacja
	Ustawienia szeregów czasowych (TSET)	Wynik	PRINT = DEFAULT
		Zapisywanie nowych zmiennych	NEWVAR = NONE
		Maksymalna liczba przesunięć na wykresach autokorelacji i autokorelacji cząstkowych	MXAUTO = 16
		Maksymalna liczba przesunięć na wykresach korelacji krzyżowych	MXCROSS = 7
		Maksymalna liczba nowych zmiennych generowanych przez procedurę	MXNEWVAR = 60
		Maksymalna liczba nowych obserwacji generowanych przez procedurę	MXPREDICT = 1000
		Traktowanie braków danych użytkownika	MISSING = EXCLUDE
		Wartość procentowa przedziału ufności	CIN = 95
		Tolerancja dla wprowadzania zmiennych w równaniach regresji	TOLER = ,0001
		Dopuszczalna zmiana w parametrze iteracyjnym	CNVERGE = ,001
		Metoda wyliczania błędów standardowych dla autokorelacji	ACFSE = IND
		Długość okresu sezonowości	Nieokreślone
		Zmienna opisująca obserwacje na wykresach	Nieokreślone
		Równania zawierają	CONSTANT
	Opis modelu
	Nazwa modelu		MOD_54
	Zmienna zależna	1	ceftriaxone2
	Równanie	1	Liniowy
	Zmienna niezależna		rok
	Stała		Uwzględnione
	Zmienna opisująca obserwacje na wykresach		Nieokreślone
	Informacja o analizowanych danych
		N
	Ogółem obserwacji	258
	Obserwacje wykluczonea	0
	Obserwacje prognozowane	0
	Nowo utworzone obserwacje	0
	a. Obserwacje z brakami danych w dowolnej ze zmiennych są wykluczane z analizy.
	Podsumowanie przetwarzanych zmiennych
			Zmienne
			Zależna	Niezależna
			ceftriaxone2	rok
	Liczba dodatnich wartości		258	258
	Liczba zer		0	0
	Liczba ujemnych wartości		0	0
	Liczba braków danych	Brak danych zdefiniowany przez użytkownika	0	0
		Systemowy brak danych	0	0
	Podsumowanie modelu i oszacowań parametrów
	Zmienna zależna:	ceftriaxone2
	Równanie	Model - podsumowanie					Oceny parametrów
		R-kwadrat	F	df1	df2	Istotność	Stała	b1
	Liniowy	0.000139665	0.0357593	1	256	0.850163	6.12704	-0.00241781
	Zmienną niezależną jest rok.

## Sheet: cefuroxim...
	* Estymacja krzywej.
	TSET NEWVAR=NONE.
	CURVEFIT
	/VARIABLES=cefuroximAxetil2 WITH rok
	/CONSTANT
	/MODEL=LINEAR
	/PLOT FIT.
	Dopasowanie krzywej (CURVEFIT)
	Uwagi
	Raport sporządzono		03-NOV-2019 12:50:16
	Komentarze
	Dane wejściowe	Plik danych	D:\JANUSZ\bakterie2020\pneumoniae4.sav
		Roboczy plik danych	ZbiórDanych3
		Filtr	<brak>
		Waga	<brak>
		Podział na podzbiory	<brak>
		Liczba obserwacji w roboczym pliku danych	258
	Traktowanie braków danych	Definicja braków danych	Wartości zdefiniowane przez użytkownika jako braki danych są traktowane jako braki danych.
		Użycie obserwacji	Obserwacje z brakami danych w dowolnej z określonych zmiennych nie są używane w analizie.
	Komenda		CURVEFIT /VARIABLES=cefuroximAxetil2 WITH rok /CONSTANT /MODEL=LINEAR /PLOT FIT.
	Zasoby	Czas procesora	00:00:00,14
		Czas wykonania	00:00:00,12
	Użyte obserwacje	Od	Pierwsza obserwacja
		Do	Ostatnia obserwacja
	Predykcja	Od	Pierwsza obserwacja z zaznaczonego do użycia okresu
		Do	Ostatnia obserwacja
	Ustawienia szeregów czasowych (TSET)	Wynik	PRINT = DEFAULT
		Zapisywanie nowych zmiennych	NEWVAR = NONE
		Maksymalna liczba przesunięć na wykresach autokorelacji i autokorelacji cząstkowych	MXAUTO = 16
		Maksymalna liczba przesunięć na wykresach korelacji krzyżowych	MXCROSS = 7
		Maksymalna liczba nowych zmiennych generowanych przez procedurę	MXNEWVAR = 60
		Maksymalna liczba nowych obserwacji generowanych przez procedurę	MXPREDICT = 1000
		Traktowanie braków danych użytkownika	MISSING = EXCLUDE
		Wartość procentowa przedziału ufności	CIN = 95
		Tolerancja dla wprowadzania zmiennych w równaniach regresji	TOLER = ,0001
		Dopuszczalna zmiana w parametrze iteracyjnym	CNVERGE = ,001
		Metoda wyliczania błędów standardowych dla autokorelacji	ACFSE = IND
		Długość okresu sezonowości	Nieokreślone
		Zmienna opisująca obserwacje na wykresach	Nieokreślone
		Równania zawierają	CONSTANT
	Opis modelu
	Nazwa modelu		MOD_56
	Zmienna zależna	1	Cefuroxim Axetil
	Równanie	1	Liniowy
	Zmienna niezależna		rok
	Stała		Uwzględnione
	Zmienna opisująca obserwacje na wykresach		Nieokreślone
	Informacja o analizowanych danych
		N
	Ogółem obserwacji	258
	Obserwacje wykluczonea	0
	Obserwacje prognozowane	0
	Nowo utworzone obserwacje	0
	a. Obserwacje z brakami danych w dowolnej ze zmiennych są wykluczane z analizy.
	Podsumowanie przetwarzanych zmiennych
			Zmienne
			Zależna	Niezależna
			Cefuroxim Axetil	rok
	Liczba dodatnich wartości		258	258
	Liczba zer		0	0
	Liczba ujemnych wartości		0	0
	Liczba braków danych	Brak danych zdefiniowany przez użytkownika	0	0
		Systemowy brak danych	0	0
	Podsumowanie modelu i oszacowań parametrów
	Zmienna zależna:	Cefuroxim Axetil
	Równanie	Model - podsumowanie					Oceny parametrów
		R-kwadrat	F	df1	df2	Istotność	Stała	b1
	Liniowy	0.000260736	0.0667659	1	256	0.796313	-5.10767	0.00314117
	Zmienną niezależną jest rok.
