# Supplementary material for: Analysis of Susceptibility to Selected Antibiotics in Klebsiella pneumoniae, Escherichia coli, Enterococcus faecalis and Enterococcus faecium Causing Urinary Tract Infections in Kidney Transplant Recipients over 8 Years: Single-Center Study
Source: Antibiotics (Basel). 2020 May 26;9(6):284. doi: 10.3390/antibiotics9060284 (PMC7344424; doi:10.3390/antibiotics9060284)
Supplement: Supplementary file 1 [file antibiotics-09-00284-s001.zip › Supplementary files/S1 - K. pneumoniae - 2011-2018.xlsx]

## Sheet: 2011
ANTIBIOTICS	1	2	3	4	5	6	7	8	9	10	11	12	13	14	15	16	17	18	19	20	21	22	23	24	25	S	R	SUM	%S	%R
Amoxicillin/Clavulanic Acid	R	S	R	R	R	S	S	R	R	R	R	S	R	S	R	R	R	R	R	R	R	S	R	R	R	6	19	25	0.24	0.76
Ciprofloxacin	R	S	R	R	R	R	S	R	R	R	R	R	R	S	R	R	R	R	S	R	R	R	R	R	R	4	21	25	0.16	0.84
Meropenem	S	S	S	R	R	S	S	S	S	S	S	S	R	S	S	S	S	S	S	S	S	S	S	S	S	22	3	25	0.88	0.12
Piperacillin/Tazobactam	R	S	R	R	R	S	S	R	R	R	R	S	R	S	R	R	R	R	R	S	R	S	R	R	R	7	18	25	0.28	0.72
Trimethoprim/Sulfamethoxazole	R	S	R	R	R	R	R	R	R	R	R	S	R	S	R	R	R	R	S	R	R	R	R	R	R	4	21	25	0.16	0.84
Ceftriaxone	R	S	R	R	R	R	S	R	R	R	R	S	R	S	R	R	R	R	S	R	R	S	R	R	R	6	19	25	0.24	0.76
Cefuroxim Axetil	R	S	R	R	R	R	S	R	R	R	R	S	R	S	R	R	R	R	S	R	R	R	R	R	R	5	20	25	0.2	0.8
Gender	F	F	M	F	M	F	M	M	M	M	M	F	M	F	M	F	M	F	M	F	M	M	F	F	M
Age	31	47	69	54	80	20	52	49	35	58	36	30	61	56	65	31	59	48	20	53	29	27	67	63	53
KTX donor: living or deceased?	deceased	deceased	deceased	deceased	no data	deceased	deceased	living	deceased	deceased	deceased	living	deceased	deceased	deceased	deceased	living	deceased	deceased	deceased	deceased	living	deceased	deceased	deceased
KTX donor: related?	no	no	no	no	no data	no	no	yes	no	no	no	no	no	no	no	no	no	no	no	no	no	yes	no	no	no
Year of the KTX	2010	2012	2010	1997	no data	2010	2010	2010	2011	2011	2011	2009	2009	1994	2011	2011	2008	2010	2007	2011	2011	2005	2011	2011	2011
Number of KTX	1	2	1	1	no data	1	1	1	1	2	1	1	1	1	1	2	1	1	1	1	1	1	1	1	1
Type of TX: KTX alone or with other organs	ktx	ktx	ktx	ktx	no data	ktx	ktx	ktx	ktx	ktx	ktx + Bricker	ktx	ktx + pancreas	ktx	ktx	ktx	ktx	ktx	ktx + Bricker	ktx	ktx + Bricker	ktx + Bricker	ktx	ktx	ktx
Underlying kidney disease / cause of kidney insufficiency	FSGS	PKD	PKD	GN	no data	CX	PKD	no data	FSGS	HT	KT	URO	DM	U	GN	URO	HT	PKD	URO	DM	URO	URO	GN	URO	GN
	CX	complex cause / more than one
	DM	diabetes mellitus
	FSGS	focal segmental glomerulosclerosis
	GN	glomerulonephritis
	HT	hypertension
	KT	kidney tumour
	MSK	medullary sponge kidney
	NC	nephrocalcinosis
	PKD	polycystic kidney disease
	SES	sepsis
	SLE	systemic lupus erythematosus
	TIN	tubulo-interstitial nephritis
	U	unclear cause
	URO	urological cause (concerning lower urinary tract)
	VAS	vasculitis

## Sheet: 2012
ANTIBIOTICS	1	2	3	4	5	6	7	8	9	10	11	12	13	14	15	16	17	18	19	20	21	22	S	R	SUM	%S	%R
Amoxicillin/Clavulanic Acid	R	R	S	R	S	S	R	R	R	R	R	R	R	R	R	R	R	R	R	R	R	R	3	19	22	0.136364	0.863636
Ciprofloxacin	R	R	R	S	S	S	R	S	R	R	R	R	S	R	R	R	S	R	R	R	R	R	6	16	22	0.272727	0.727273
Meropenem	S	S	S	S	S	S	S	S	S	S	S	R	S	S	S	S	S	S	S	S	S	S	21	1	22	0.954545	0.0454545
Piperacillin/Tazobactam	R	R	S	S	S	S	R	R	R	R	R	R	S	R	R	R	S	R	R	S	R	R	7	15	22	0.318182	0.681818
Trimethoprim/Sulfamethoxazole	R	R	R	R	S	S	R	S	R	R	S	R	S	R	R	R	S	R	R	S	R	R	7	15	22	0.318182	0.681818
Ceftriaxone	R	R	R	S	S	S	R	S	R	R	R	R	S	R	R	R	S	R	R	S	R	R	7	15	22	0.318182	0.681818
Cefuroxime Axetil	R	R	R	S	S	S	R	S	R	R	R	R	S	R	R	R	S	R	R	S	R	R	7	15	22	0.318182	0.681818
Gender	F	M	M	F	F	F	M	F	F	F	F	F	F	F	F	F	F	M	F	M	M	M
Age	55	54	51	41	41	38	59	27	69	53	71	32	21	68	68	28	43	70	73	28	59	58
KTX donor: living or deceased?	deceased	deceased	deceased	deceased	deceased	deceased	deceased	deceased	deceased	deceased	deceased	deceased	deceased	deceased	deceased	deceased	deceased	deceased	deceased	living	deceased	deceased
KTX donor: related?	no	no	no	no	no	no	no	no	no	no	no	no	no	no	no	no	no	no	no	yes	no	no
Year of the KTX	1997	2011	2008	1998	2010	1999	2011	2004	2000	2012	2009	2012	2010	2011	2010	2012	2007	2010	2004	2005	2012	2012
Number of KTX	1	1	1	1	1	1	2	1	1	2	1	1	1	1	1	1	1	1	1	1	1	2
Type of TX: KTX alone or with other organs	ktx	ktx	ktx + pancreas	ktx	ktx	ktx	ktx	ktx	ktx	ktx	ktx	ktx	ktx	ktx	ktx	ktx	ktx	ktx	ktx	ktx + Bricker	ktx	ktx
Underlying kidney disease / cause of kidney insufficiency	GN	DM	DM	URO	GN	URO	HT	URO	URO	URO	DM	URO	CX	GN	PKD	U	DM	PKD	FSGS	URO	no data	DM

## Sheet: 2013
ANTIBIOTICS	1	2	3	4	5	6	7	8	9	10	11	12	13	14	15	16	17	18	19	20	21	22	23	24	25	26	27	28	29	30	31	32	33	34	35	36	37	S	R	SUM	%S	%R
Amoxicillin/Clavulanic Acid	R	R	R	R	R	R	R	R	R	R	R	R	R	R	R	S	R	R	R	R	R	R	R	R	R	R	R	R	R	R	R	R	R	R	R	R	R	1	36	37	0.027027	0.972973
Ciprofloxacin	R	R	R	R	R	R	R	R	R	R	R	R	R	R	R	R	R	S	R	R	R	R	R	S	S	R	R	R	R	R	R	S	S	S	R	S	R	7	30	37	0.189189	0.810811
Meropenem	S	S	S	S	S	S	S	S	S	S	S	S	S	S	S	S	S	S	S	S	S	S	S	S	S	S	S	S	S	S	S	S	S	S	S	S	S	37	0	37	1	0
Piperacillin/Tazobactam	R	R	R	R	R	R	R	S	R	R	R	R	R	R	R	R	R	S	R	R	R	R	R	R	S	R	R	S	R	R	R	S	S	S	R	S	R	8	29	37	0.216216	0.783784
Trimethoprim/Sulfamethoxazole	S	R	R	S	R	R	R	S	R	R	R	R	S	S	R	R	R	S	R	R	R	R	R	S	S	R	S	S	R	S	R	S	S	S	R	S	S	16	21	37	0.432432	0.567568
Ceftriaxone	R	R	R	R	R	R	R	S	R	R	R	R	R	S	R	R	R	S	R	R	S	R	R	S	S	R	R	S	R	R	R	R	S	S	R	S	R	10	27	37	0.27027	0.72973
Cefuroxime Axetil	R	R	R	R	R	R	R	R	R	R	R	R	R	R	R	R	R	S	R	R	R	R	R	S	S	R	R	S	R	R	R	R	S	S	R	S	R	7	30	37	0.189189	0.810811
Gender	F	M	M	F	F	M	M	F	F	F	F	M	F	F	F	M	F	F	F	F	M	M	M	F	M	F	F	F	M	M	M	M	F	F	M	F	M
Age	62	53	59	68	59	62	71	56	49	37	54	62	40	30	43	31	56	69	63	42	40	65	61	28	26	53	47	56	61	60	63	31	48	39	39	35	65
KTX donor: living or deceased?	deceased	deceased	deceased	deceased	deceased	deceased	deceased	deceased	deceased	deceased	deceased	deceased	deceased	deceased	deceased	living	deceased	deceased	deceased	deceased	deceased	deceased	deceased	deceased	deceased	deceased	deceased	deceased	deceased	deceased	deceased	deceased	deceased	deceased	deceased	living	deceased
KTX donor: related?	no	no	no	no	no	no	no	no	no	no	no	no	no	no	no	yes	no	no	no	no	no	no	no	no	no	no	no	no	no	no	no	no	no	no	no	yes	no
Year of the KTX	2003	2012	2012	2000	1998	2012	2012	2009	2013	2012	2012	2012	2002	2008	2000	2013	2013	2011	2005	2013	2004	2013	2013	2004	2012	2013	2010	1997	2013	2011	2013	2011	2003	2002	2013	2010	2006
Number of KTX	1	2	1	1	2	1	1	1	1	2	2	1	1	1	1	2	1	1	1	1	1	1	1	1	2	1	1	1	1	2	1	1	1	1	1	1	1
Type of TX: KTX alone or with other organs	ktx	ktx	ktx	ktx	ktx	ktx	ktx	ktx	ktx	ktx	ktx	ktx	ktx + pancreas	ktx + Bricker	ktx + pancreas	ktx	ktx	ktx	ktx	ktx	ktx	ktx	ktx	ktx	ktx	ktx	ktx	ktx	ktx	ktx	ktx	ktx + Bricker	ktx	ktx	ktx	ktx + Bricker	ktx
Underlying kidney disease / cause of kidney insufficiency	PKD	HCV	NC	PKD	GN	PKD	PKD	U	SLE	GN	URO	PKD	DM	URO	DM	GN	PKD	GN	HT	U	GN	GN	GN	URO	URO	GN	U	GN	DM	HT	U	URO	GN	VAS	U	URO	GN

## Sheet: 2014
ANTIBIOTICS	1	2	3	4	5	6	7	8	9	10	11	12	13	14	15	16	17	18	19	20	21	22	23	24	25	26	27	S	R	SUM	%S	%R
Amoxicillin/Clavulanic Acid	R	S	R	R	R	R	R	R	R	R	R	R	R	R	S	R	R	R	R	R	R	R	R	R	R	R	R	2	25	27	0.0740741	0.925926
Ciprofloxacin	R	R	S	S	R	R	R	R	R	R	R	R	R	R	R	R	R	R	R	R	R	R	R	S	R	R	R	3	24	27	0.111111	0.888889
Meropenem	S	S	S	S	S	S	S	S	S	S	S	S	S	S	S	S	S	S	S	S	S	S	S	S	S	S	S	27	0	27	1	0
Piperacillin/Tazobactam	S	R	R	R	R	R	R	S	R	R	R	R	R	R	R	R	R	R	R	R	R	R	R	S	R	R	S	4	23	27	0.148148	0.851852
Trimethoprim/Sulfamethoxazole	S	R	R	R	R	R	R	R	R	R	R	R	R	R	R	R	R	S	R	R	R	R	R	S	R	R	S	4	23	27	0.148148	0.851852
Ceftriaxone	S	R	S	S	R	S	S	S	R	R	R	R	R	R	R	R	R	R	R	R	R	R	R	S	R	R	S	8	19	27	0.296296	0.703704
Cefuroxime Axetil	R	R	S	S	R	R	S	R	R	R	R	R	R	R	R	R	R	R	R	R	R	R	R	S	R	R	S	5	22	27	0.185185	0.814815
Gender	M	F	F	M	F	F	F	F	F	F	M	F	M	M	F	M	M	F	F	F	F	M	M	F	M	M	M
Age	27	57	57	62	64	57	64	32	65	65	64	58	56	39	66	69	62	31	68	72	70	66	56	36	71	51	66
KTX donor: living or deceased?	deceased	deceased	deceased	deceased	deceased	deceased	deceased	deceased	deceased	no data	deceased	deceased	deceased	deceased	deceased	deceased	deceased	deceased	deceased	deceased	deceased	deceased	deceased	living	deceased	deceased	deceased
KTX donor: related?	no	no	no	no	no	no	no	no	no	no data	no	no	no	no	no	no	no	no	no	no	no	no	no	yes	no	no	no
Year of the KTX	2012	1997	2013	2010	2008	2009	2014	2010	2014	no data	2014	2005	2014	2014	2007	2007	2014	2008	1999	2014	2011	2014	1999	2010	2014	2014	2010
Number of KTX	2	1	2	1	1	1	1	1	1	no data	1	1	1	1	1	1	1	1	1	1	1	1	1	1	1	1	1
Type of TX: KTX alone or with other organs	ktx	ktx	ktx	ktx	ktx	ktx	ktx	ktx	ktx	no data	ktx	ktx + Bricker	ktx	ktx + Bricker	ktx	ktx	ktx	ktx + Bricker	ktx	ktx	ktx	ktx	ktx	ktx + Bricker	ktx	ktx	ktx
Underlying kidney disease / cause of kidney insufficiency	URO	GN	GN	PKD	PKD	U	U	URO	VAS	no data	VAS	URO	PKD	URO	U	PKD	HT	URO	TIN	PKD	GN	DM	DM	URO	TIN	PKD	GN

## Sheet: 2015
ANTIBIOTICS	1	2	3	4	5	6	7	8	9	10	11	12	13	14	15	16	17	18	19	20	21	22	23	24	25	26	27	28	29	30	31	32	33	34	35	36	37	S	R	SUM	%S	%R
Amoxicillin/Clavulanic Acid	R	R	R	R	R	R	R	R	R	R	R	R	R	R	R	R	R	R	R	R	R	R	R	R	R	R	R	R	R	R	R	R	R	R	R	R	R	0	37	37	0	1
Ciprofloxacin	R	R	S	R	R	R	R	R	S	R	R	R	R	R	S	R	R	R	R	S	R	S	R	R	R	R	R	R	S	S	S	R	R	R	R	R	R	8	29	37	0.216216	0.783784
Meropenem	S	S	S	S	S	S	S	S	S	S	S	S	S	S	S	S	S	S	S	S	S	S	S	S	S	R	S	S	S	S	S	S	S	S	S	S	S	36	1	37	0.972973	0.027027
Piperacillin/Tazobactam	R	S	S	R	R	R	R	R	R	R	R	R	R	S	R	R	R	R	R	S	R	R	R	R	R	R	R	R	S	S	S	R	R	R	R	R	R	7	30	37	0.189189	0.810811
Trimethoprim/Sulfamethoxazole	R	R	S	R	R	R	S	R	S	R	S	S	R	R	R	R	R	R	S	R	R	R	R	R	R	R	R	R	S	S	S	R	R	R	R	R	R	9	28	37	0.243243	0.756757
Ceftriaxone	R	S	S	R	R	R	S	R	S	R	R	R	R	S	R	R	R	R	R	S	R	R	R	R	R	R	R	R	S	R	S	R	R	R	R	R	R	8	29	37	0.216216	0.783784
Cefuroxime Axetil	R	S	S	R	R	R	S	R	S	R	R	R	R	S	R	R	R	R	R	S	R	R	R	R	R	R	R	R	S	R	S	R	R	R	R	R	R	8	29	37	0.216216	0.783784
Gender	M	M	F	M	M	M	F	F	F	M	M	M	F	F	M	M	M	F	F	F	M	M	F	M	F	M	M	F	M	F	M	M	M	M	F	M	M
Age	52	75	37	37	61	61	32	67	30	58	41	73	26	65	27	55	71	71	47	60	61	22	68	47	54	40	61	57	58	41	65	64	32	55	60	37	43
KTX donor: living or deceased?	deceased	deceased	living	deceased	deceased	deceased	deceased	deceased	deceased	deceased	deceased	deceased	living	deceased	living	deceased	deceased	deceased	living	deceased	deceased	deceased	deceased	deceased	deceased	deceased	deceased	deceased	deceased	deceased	deceased	deceased	deceased	deceased	deceased	deceased	deceased
KTX donor: related?	no	no	yes	no	no	no	no	no	no	no	no	no	yes	no	yes	no	no	no	no	no	no	no	no	no	no	no	no	no	no	no	no	no	no	no	no	no	no
Year of the KTX	2014	2014	2010	2011	2014	2012	2008	2009	2004	2003	2013	2010	2014	2008	2015	2015	2015	2010	2014	2016	2015	2005	2011	2015	2004	2015	2015	2015	2015	2002	2011	2015	2015	2015	2015	2015	2015
Number of KTX	1	1	1	1	1	1	1	2	1	1	1	1	1	1	1	1	1	1	1	1	1	1	1	1	1	1	1	1	1	1	1	1	2	1	1	1	1
Type of TX: KTX alone or with other organs	ktx	ktx	ktx + Bricker	ktx	ktx	ktx	ktx + Bricker	ktx	ktx	ktx	ktx	ktx	ktx	ktx	ktx	ktx	ktx	ktx	ktx	ktx	ktx	ktx	ktx	ktx	ktx	ktx + liver	ktx	ktx	ktx	ktx	ktx	ktx	ktx	ktx	ktx	ktx	ktx
Underlying kidney disease / cause of kidney insufficiency	PKD	TIN	URO	U	PKD	NC	URO	GN	URO	URO	GN	PKD	URO	PKD	GN	HT	DM	PKD	DM	GN	GN	FSGS	PKD	PKD	PKD	GN	PKD	GN	NC	GN	GN	U	URO	U	PKD	URO	DM

## Sheet: 2016
ANTIBIOTICS	1	2	3	4	5	6	7	8	9	10	11	12	13	14	15	16	17	18	19	20	21	22	23	24	25	26	27	28	29	30	31	32	33	34	35	36	37	38	39	40	41	42	43	44	45	46	47	48	49
Amoxicillin/Clavulanic Acid	R	R	R	R	R	R	S	R	R	R	R	R	R	R	R	R	R	R	R	R	R	R	R	S	R	S	S	R	R	R	R	R	R	R	R	R	R	R	R	R	R	R	R	S	R	R	R	R	R
Ciprofloxacin	R	R	R	R	R	R	S	R	R	R	R	S	R	R	R	S	S	R	R	S	R	R	R	S	R	S	R	R	R	S	R	R	R	R	R	R	R	R	R	R	R	R	R	R	R	R	R	R	R
Meropenem	S	S	S	S	S	S	S	S	S	S	S	S	S	S	S	S	S	S	S	S	S	S	S	S	S	S	S	S	S	S	S	R	S	S	S	S	S	S	S	S	S	S	S	S	S	S	S	S	R
Piperacillin/Tazobactam	R	R	R	R	R	R	S	R	R	S	R	S	R	R	R	S	R	R	R	S	R	R	S	S	R	R	S	R	R	R	R	R	R	R	R	R	R	R	R	R	R	R	R	S	R	R	R	S	R
Trimethoprim/Sulfamethoxazole	R	R	R	R	R	R	S	R	R	R	R	S	R	R	R	S	R	S	R	S	R	R	S	S	R	S	S	R	R	R	R	R	R	R	R	R	R	R	R	R	R	R	R	S	R	R	R	R	R
Ceftriaxone	R	R	R	R	R	R	S	R	R	R	S	S	R	R	R	S	S	R	R	S	R	R	S	S	R	S	R	R	R	R	R	R	R	R	R	R	R	R	R	R	R	R	R	S	R	S	R	R	R
Cefuroxime Axetil	R	R	R	R	R	R	S	R	R	R	S	S	R	R	R	S	S	R	R	S	R	R	R	S	R	R	S	R	R	R	R	R	R	R	R	R	R	R	R	R	R	R	R	S	R	S	R	R	R
Gender	M	M	M	M	F	M	F	M	M	M	M	M	M	F	M	F	F	F	F	F	M	M	F	F	M	F	F	F	F	F	M	F	F	F	M	M	M	F	M	F	M	F	M	F	F	F	M	M	M
Age	41	68	62	44	58	42	30	62	54	62	56	46	38	46	37	64	38	33	52	61	79	56	61	30	56	58	47	66	48	54	66	42	65	69	55	52	53	56	59	73	50	34	63	59	32	61	48	41	30
KTX donor: living or deceased?	deceased	deceased	deceased	deceased	deceased	deceased	deceased	deceased	deceased	deceased	deceased	deceased	deceased	living	deceased	deceased	deceased	deceased	deceased	deceased	deceased	deceased	deceased	deceased	deceased	deceased	living	deceased	deceased	deceased	deceased	deceased	deceased	deceased	deceased	deceased	deceased	deceased	deceased	deceased	living	living	deceased	deceased	deceased	deceased	deceased	deceased	living
KTX donor: related?	no	no	no	no	no	no	no	no	no	no	no	no	no	yes	no	no	no	no	no	no	no	no	no	no	no	no	no	no	no	no	no	no	no	no	no	no	no	no	no	no	no	yes	no	no	no	no	no	no	yes
Year of the KTX	2015	2013	2015	2015	2010	2016	2000	2014	2015	2012	2015	2013	2016	2016	2015	2001	2008	2008	2016	1994	2016	2015	1988	2015	2016	2003	2015	2016	2016	2016	2009	2007	2016	2016	1999	2016	2016	2016	2016	2013	2016	2016	2016	1997	2012	2016	2015	2014	2016
Number of KTX	1	2	1	1	2	1	1	1	1	2	1	1	1	3	1	1	1	1	1	1	1	1	1	1	2	2	1	1	1	2	2	1	1	2	1	1	1	2	1	1	1	1	1	1	3	1	1	1	1
Type of TX: KTX alone or with other organs	ktx + Bricker	ktx	ktx	ktx	ktx	ktx	ktx + liver	ktx	ktx	ktx	ktx	ktx	ktx + Bricker	ktx	ktx	ktx	ktx	ktx + Bricker	ktx	ktx	ktx	ktx	ktx	ktx	ktx	ktx	ktx	ktx	ktx	ktx	ktx	ktx	ktx	ktx	ktx	ktx	ktx	ktx	ktx	ktx	ktx	ktx	ktx + Bricker	ktx	ktx	ktx	ktx	ktx + pancreas	ktx
Underlying kidney disease / cause of kidney insufficiency	URO	DM	GN	DM	DM	GN	PKD	PKD	PKD	DM	HT	GN	URO	U	U	PKD	VAS	URO	DM	U	URO	U	GN	GN	PKD	PKD	PKD	U	PKD	HCV	Gout	GN	HT	GN	DM	U	DM	SES	U	VAS	HT	URO	URO	GN	TIN	FSGS	PKD	DM	GN
[truncated: 6 more columns]

## Sheet: 2017
ANTIBIOTICS	1	2	3	4	5	6	7	8	9	10	11	12	13	14	15	16	17	18	19	20	21	22	23	24	25	26	27	28	29	30	31	32	33	34	S	R	SUM	%S	%R
Amoxicillin/Clavulanic Acid	S	R	R	S	S	S	R	R	R	S	R	S	R	R	S	R	R	S	R	R	S	R	R	R	R	R	S	R	R	R	R	S	R	R	11	23	34	0.323529	0.676471
Ciprofloxacin	R	R	R	R	S	R	R	R	R	S	R	R	R	R	S	R	R	S	R	R	R	R	S	R	R	R	S	R	R	R	R	S	S	R	8	26	34	0.235294	0.764706
Meropenem	S	S	R	S	S	S	S	S	R	S	R	S	S	S	S	S	S	S	S	S	S	S	S	R	R	S	S	S	S	S	S	S	S	S	29	5	34	0.852941	0.147059
Piperacillin/Tazobactam	R	R	R	R	S	R	S	S	R	S	R	R	R	R	S	R	R	S	R	R	S	R	S	R	R	R	S	R	R	R	R	S	S	R	11	23	34	0.323529	0.676471
Trimethoprim/Sulfamethoxazole	S	R	R	R	R	R	R	R	R	R	S	S	R	R	S	R	R	S	R	R	R	R	S	S	R	R	S	R	R	R	R	R	S	R	9	25	34	0.264706	0.735294
Ceftriaxone	R	R	R	R	S	R	R	R	R	R	R	R	R	R	S	R	R	S	R	R	R	R	S	R	R	R	S	R	R	R	R	S	S	R	7	27	34	0.205882	0.794118
Cefuroxime Axetil	R	R	R	R	S	R	R	R	R	R	R	R	R	R	S	R	R	S	R	R	R	R	S	R	R	R	S	R	R	R	R	S	S	R	7	27	34	0.205882	0.794118
Gender	F	F	F	F	F	M	M	M	M	F	F	M	F	M	M	F	M	F	F	M	F	F	F	M	F	M	F	F	M	M	M	M	M	M
Age	68	38	61	44	22	56	42	57	64	55	65	56	43	68	68	38	71	25	54	54	27	29	32	45	59	45	28	37	66	57	62	47	42	66
KTX donor: living or deceased?	deceased	deceased	deceased	deceased	deceased	deceased	deceased	deceased	deceased	deceased	deceased	deceased	deceased	deceased	deceased	deceased	deceased	living	deceased	deceased	deceased	deceased	deceased	deceased	deceased	deceased	deceased	deceased	deceased	living	deceased	deceased	deceased	deceased
KTX donor: related?	no	no	no	no	no	no	no	no	no	no	no	no	no	no	no	no	no	yes	no	no	no	no	no	no	no	no	no	no	no	yes	no	no	no	no
Year of the KTX	2016	2014	2016	1993	2017	2016	2014	2016	2016	2016	1993	2008	2007	2016	2008	2013	2017	2015	2017	2013	2017	2017	2017	2017	2005	2017	2017	2017	2017	2017	2017	2017	2014	2017
Number of KTX	1	2	1	1	2	1	1	2	2	1	1	1	1	1	1	3	1	1	2	1	1	1	1	1	1	1	1	1	1	3	1	1	1	1
Type of TX: KTX alone or with other organs	ktx	ktx + pancreas	ktx	ktx	ktx	ktx	ktx + pancreas	ktx	ktx	ktx + pancreas	ktx	ktx + pancreas	ktx	ktx	ktx	ktx	ktx	ktx	ktx	ktx	ktx + pancreas	ktx	ktx	ktx + pancreas	ktx + pancreas	ktx	ktx + Bricker	ktx	ktx	ktx	ktx	ktx + pancreas	ktx + Bricker	ktx
Underlying kidney disease / cause of kidney insufficiency	PKD	DM	C (HT/URO)	GN	URO	U	DM	SES	PKD	DM	GN	DM	GN	GN	GN	U	HT	GN	U	PKD	DM	FSGS	GN	DM	DM	GN	URO	GN	GN	GN	U	DM	URO	no data

## Sheet: 2018
ANTIBIOTICS	1	2	3	4	5	6	7	8	9	10	11	12	13	14	15	16	17	18	19	20	21	22	23	24	25	26	S	R	SUM	%S	%R
Amoxicillin/Clavulanic Acid	R	R	S	R	R	R	R	R	S	S	R	R	R	R	R	S	S	R	R	R	S	R	S	R	R	R	7	19	26	0.269231	0.730769
Ciprofloxacin	R	R	S	R	R	R	R	R	S	S	R	R	R	R	R	S	R	R	R	R	R	R	R	R	R	R	4	22	26	0.153846	0.846154
Meropenem	S	S	S	S	S	S	S	S	S	S	S	S	S	S	S	S	S	S	R	S	S	R	S	S	S	S	24	2	26	0.923077	0.0769231
Piperacillin/Tazobactam	R	R	S	R	R	R	S	R	S	S	R	R	R	R	R	S	S	R	R	R	R	R	S	R	R	R	7	19	26	0.269231	0.730769
Trimethoprim/Sulfamethoxazole	R	R	S	R	R	R	S	R	S	S	R	R	R	R	R	S	S	R	S	R	S	S	S	R	R	R	10	16	26	0.384615	0.615385
Ceftriaxone	R	R	S	S	R	R	S	R	S	S	R	R	R	R	R	S	S	R	R	R	S	R	S	R	R	R	9	17	26	0.346154	0.653846
Cefuroxime Axetil	S	R	S	R	R	R	S	R	S	S	R	R	R	R	R	S	S	R	R	R	R	R	S	R	R	R	8	18	26	0.307692	0.692308
Gender	M	M	F	F	F	M	M	M	M	F	M	M	M	F	M	F	F	M	M	F	M	F	F	F	M	M
Age	58	59	52	49	64	49	58	67	83	40	55	63	72	45	67	55	67	66	73	67	34	52	26	34	58	42
KTX donor: living or deceased?	living	deceased	deceased	deceased	deceased	deceased	deceased	deceased	deceased	deceased	deceased	deceased	deceased	deceased	deceased	deceased	deceased	deceased	deceased	deceased	living	deceased	deceased	deceased	deceased	deceased
KTX donor: related?	yes	no	no	no	no	no	no	no	no	no	no	no	no	no	no	no	no	no	no	no	yes	no	no	no	no	no
Year of the KTX	2017	2017	2010	2014	2017	2015	2016	2017	2012	2016	2016	2017	2008	2002	2018	2016	2014	2017	2018	2007	2005	2018	2005	2018	2018	2018
Number of KTX	3	1	1	1	1	1	2	1	1	2	1	1	1	1	1	1	1	1	1	1	1	1	1	1	1	1
Type of TX: KTX alone or with other organs	ktx	ktx	ktx	ktx	ktx	ktx	ktx	ktx	ktx	ktx	ktx	ktx	ktx	ktx + pancreas	ktx	ktx	ktx	ktx	ktx	ktx + pancreas	ktx + Bricker	ktx	ktx	ktx	ktx	ktx + pancreas
Underlying kidney disease / cause of kidney insufficiency	GN	URO	U	U	GN	TIN	SES	U	U	U	DM	U	DM	DM	DM	HT	GN	PKD	DM	DM	URO	DM	MSK	GN	URO	DM

## Sheet: S% and n
S% ATB in Klebsiella pneumoniae	2011				2012				2013				2014				2015				2016				2017				2018				TOTAL
	N	n	S%	95%CI	N	n	S%	95%CI	N	n	S%	95%CI	N	n	S%	95%CI	N	n	S%	95%CI	N	n	S%	95%CI	N	n	S%	95%CI	N	n	S%	95%CI	N	n	S% avg	95%CI
Amoxicillin/Clavulanic Acid	25	6	0.24	11.5-43.4	22	3	0.136364	4.7-33.3	37	1	0.027027	0.5-13.8	27	2	0.0740741	2.1-23.4	37	0	0	0.0-9.4	50	5	0.1	4.3-21.4	34	11	0.323529	19.1-49.2	26	7	0.269231	13.7-46.1	258	35	13.5659	9.9-19.3
Ciprofloxacin	25	4	0.16	6.4-34.7	22	6	0.272727	13.2-48.2	37	7	0.189189	9.5-34.2	27	3	0.111111	3.9-28.1	37	8	0.216216	11.4-37.2	50	8	0.16	8.3-28.5	34	8	0.235294	12.4-40.0	26	4	0.153846	6.2-33.5	258	48	18.6047	14.3-23.8
Meropenem	25	22	0.88	70.0-95.8	22	21	0.954545	78.2-99.2	37	37	1	90.6-100.0	27	27	1	87.5-100.0	37	36	0.972973	86.2-99.5	50	47	0.94	83.8-97.9	34	29	0.852941	69.9-93.6	26	24	0.923077	75.9-97.9	258	243	94.186	90.6-96.4
Piperacillin/Tazobactam	25	7	0.28	14.3-47.6	22	7	0.318182	16.4-52.7	37	8	0.216216	11.4-37.2	27	4	0.148148	5.9-32.5	37	7	0.189189	9.5-34.2	50	10	0.2	11.2-33	34	11	0.323529	19.1-49.2	26	7	0.269231	13.7-46.1	258	61	23.6434	18.9-29.2
Trimethoprim/Sulfamethoxazole	25	4	0.16	6.4-34.7	22	7	0.318182	16.4-52.7	37	16	0.432432	28.7-59.1	27	4	0.148148	5.9-32.5	37	9	0.243243	13.4-40.1	50	10	0.2	11.2-33	34	9	0.264706	14.6-63.1	26	10	0.384615	22.4-57.5	258	69	26.7442	21.7-32.5
Ceftriaxone	25	6	0.24	11.5-43.4	22	7	0.318182	16.4-52.7	37	10	0.27027	15.4-43.0	27	8	0.296296	15.9-48.5	37	8	0.216216	11.4-37.2	50	11	0.22	12.8-35.2	34	7	0.205882	10.3-36.8	26	9	0.346154	19.4-53.8	258	66	25.5814	20.6-31.2
Cefuroxim Axetil	25	5	0.2	8.9-39.1	22	7	0.318182	16.4-52.7	37	7	0.189189	9.5-34.2	27	5	0.185185	8.2-36.7	37	8	0.216216	11.4-37.2	50	10	0.2	11.2-33.0	34	7	0.205882	10.3-36.8	26	8	0.307692	16.5-50.0	258	57	22.093	17.5-27.5
Table 2a. Table presenting susceptibility (S%) to selected antibiotics of K. pneumoniae isolates collected from urine samples of KTX recipients over years 2011-2018. ATB – antibiotic name, N – number of all isolates analysed for an ATB in a given year, n – number of susceptible isolates for an ATB in a given year, S% – per-cent of susceptible isolates in a given year (n/N), S% avg – average susce…

## Sheet: S% and lines
S% ATB	2011	2012	2013	2014	2015	2016	2017	2018
Amoxicillin/Clav. Acid	0.24	0.136364	0.027027	0.0740741	0	0.1	0.323529	0.269231
Ciprofloxacin	0.16	0.272727	0.189189	0.111111	0.222222	0.16	0.235294	0.153846
Meropenem	0.88	0.954545	1	1	0.972973	0.94	0.852941	0.923077
Piperacillin/Tazobactam	0.28	0.318182	0.216216	0.148148	0.194444	0.2	0.323529	0.269231
Trimethoprim/Sulfa	0.16	0.318182	0.432432	0.148148	0.24	0.2	0.264706	0.384615
Ceftriaxone	0.24	0.318182	0.27027	0.296296	0.222222	0.22	0.205882	0.346154
Cefuroxim Axetil	0.2	0.318182	0.189189	0.185185	0.222222	0.2	0.205882	0.307692
