# Supplementary material for: Analysis of Susceptibility to Selected Antibiotics in Klebsiella pneumoniae, Escherichia coli, Enterococcus faecalis and Enterococcus faecium Causing Urinary Tract Infections in Kidney Transplant Recipients over 8 Years: Single-Center Study
Source: Antibiotics (Basel). 2020 May 26;9(6):284. doi: 10.3390/antibiotics9060284 (PMC7344424; doi:10.3390/antibiotics9060284)
Supplement: Supplementary file 1 [file antibiotics-09-00284-s001.zip › Supplementary files/S2 - E. coli - 2011-2018.xlsx]

## Sheet: 2011
ANTIBIOTIC	1	2	3	4	5	6	7	8	9	10	11	12	13	14	15	16	17	18	19	20	21	22	23	24	25	26	27	28	29	30	31	32	33	34	35	S	R	SUM	%S	%R
Amoxicillin/Clav. Acid	S	R	S	S	R	R	R	R	S	S	S	R	S	S	R	S	S	S	S	R	S	S	S	R	R	S	S	R	S	R	S	S	S	S	R	22	13	35	0.628571	0.371429
Meropenem	S	S	S	S	S	S	S	S	S	S	S	S	S	S	S	S	S	S	S	S	S	S	S	S	S	S	S	S	S	S	S	S	S	S	S	35	0	35	1	0
Piperacillin/Tazobactam	S	S	S	S	S	R	R	R	S	S	S	S	S	S	R	S	S	S	S	S	S	S	S	S	R	S	S	R	S	S	S	S	S	S	S	29	6	35	0.828571	0.171429
Trimethoprim/Sulfamethoxazole	S	R	R	R	R	S	R	R	R	S	R	R	R	S	R	R	S	S	S	S	S	S	S	S	R	S	R	R	R	R	S	S	S	S	R	17	18	35	0.485714	0.514286
Ciprofloxacin	S	S	S	S	S	S	S	S	S	S	S	S	S	S	S	S	S	S	S	S	S	S	S	S	S	S	S	S	S	S	S	S	S	S	S	35	0	35	1	0
Fosfomycin/Trometamol	nd	S	nd	S	nd	S	S	S	S	nd	nd	S	S	S	nd	S	nd	S	nd	nd	S	S	S	S	S	nd	nd	S	S	S	S	S	S	S	S	24	0	24	1	0
Ceftriaxone	S	R	S	S	S	S	S	R	S	S	S	S	S	S	R	S	S	S	S	S	S	S	S	R	S	S	R	R	S	R	S	S	S	S	S	28	7	35	0.8	0.2
Gender	F	F	F	M	F	F	M	F	M	F	F	F	F	F	F	F	F	F	M	M	F	F	F	F	F	F	M	F	F	M	F	F	M	F	F
Age	52	31	26	64	68	55	80	45	63	49	57	62	54	67	20	56	66	54	42	61	43	60	37	40	58	48	59	54	53	29	45	64	58	51	53
KTX donor: living or deceased?	deceased	deceased	deceased	deceased	deceased	deceased	deceased	deceased	deceased	living	deceased	deceased	deceased	deceased	deceased	deceased	deceased	deceased	deceased	deceased	deceased	deceased	deceased	deceased	deceased	deceased	living	deceased	deceased	deceased	deceased	deceased	deceased	deceased	deceased
KTX donor: related?	no	no	no	no	no	no	no	no	no	yes	no	no	no	no	no	no	no	no	no	no	no	no	no	no	no	no	no	no	no	no	no	no	no	no	no
Year of the KTX	1991	2010	2010	2010	2007	1999	2000	2010	2010	2009	2001	2011	2000	2003	2010	1988	2002	2005	2009	2009	1995	2005	1999	2011	1995	2010	2008	1997	2011	2011	2008	2009	2009	2003	2011
Number of KTX	1	1	1	1	1	1	1	1	1	1	2	2	1	1	1	1	1	2	1	1	1	1	1	1	1	1	1	1	1	1	2	1	1	1	1
Type of TX: KTX alone or with other organs	ktx	ktx	ktx	ktx	ktx	ktx	ktx	ktx	ktx	ktx	ktx	ktx	ktx	ktx	ktx	ktx	ktx	ktx	ktx	ktx + pancreas	ktx	ktx	ktx	ktx	ktx	ktx	ktx	ktx	ktx	ktx + Bricker	ktx	ktx	ktx	ktx	ktx

## Sheet: 2012
ANTIBIOTIC	1	2	3	4	5	6	7	8	9	10	11	12	13	14	15	16	17	18	19	20	21	22	23	24	25	26	27	28	29	30	31	32	33	S	R	SUM	%S	%R
Amoxicillin/Clavulanic Acid	S	R	S	S	R	R	S	R	S	R	S	R	R	S	R	S	S	S	S	S	S	S	R	R	S	S	S	S	S	S	S	S	R	22	11	33	0.666667	0.333333
Meropenem	S	S	S	S	S	S	S	S	S	S	S	S	S	S	S	S	S	S	S	S	S	S	S	S	S	S	S	S	S	S	S	S	S	33	0	33	1	0
Piperacillin/Tazobactam	S	R	S	S	S	S	S	S	S	S	S	R	S	S	R	S	S	R	S	S	R	S	R	S	S	S	S	S	S	S	S	S	R	26	7	33	0.787879	0.212121
Trimethoprim/Sulfamethoxazole	S	R	S	S	R	R	S	R	S	R	S	S	R	R	S	S	S	R	R	S	R	S	R	R	R	S	S	R	R	R	R	R	S	15	18	33	0.454545	0.545455
Ciprofloxacin	S	R	S	R	R	R	S	R	S	R	S	R	R	R	R	S	R	S	S	S	S	R	S	R	S	S	S	R	S	S	S	R	S	18	15	33	0.545455	0.454545
Fosfomycin/Trometamol	S	S	nd	nd	S	R	S	S	S	S	S	S	S	S	S	S	S	S	S	S	S	S	S	S	S	S	S	S	nd	S	S	S	S	29	1	30	0.966667	0.0333333
Ceftriaxone	S	S	S	S	S	R	S	S	S	R	S	R	S	R	R	S	S	S	S	S	S	R	S	R	S	S	S	R	S	S	S	S	S	25	8	33	0.757576	0.242424
Gender	F	F	F	F	F	F	F	F	F	F	F	M	M	F	F	F	F	M	F	F	F	F	F	F	M	M	F	F	M	F	M	F	F
Age	38	67	60	73	52	54	43	27	36	32	71	36	71	71	68	69	61	55	27	71	47	50	53	58	33	45	68	79	41	53	55	56	46
KTX donor: living or deceased?	deceased	deceased	deceased	deceased	deceased	deceased	deceased	deceased	deceased	deceased	deceased	deceased	deceased	deceased	deceased	deceased	deceased	deceased	deceased	deceased	deceased	deceased	deceased	deceased	deceased	deceased	deceased	deceased	deceased	deceased	deceased	deceased	deceased
KTX donor: related?	no	no	no	no	no	no	no	no	no	no	no	no	no	no	no	no	no	no	no	no	no	no	no	no	no	no	no	no	no	no	no	no	no
Year of the KTX	2002	1999	2003	2004	2010	2011	2006	2008	2011	2012	2011	2010	2012	2009	2003	2000	2007	2011	2012	2001	1992	2001	2012	2001	2012	2010	2010	2006	2007	2012	2003	2005	2010
Number of KTX	1	1	1	1	2	1	1	2	1	1	1	1	1	1	1	1	1	1	1	1	1	1	2	2	1	1	1	1	1	1	1	1	1
Type of TX: KTX alone or with other organs	ktx	ktx	ktx	ktx	ktx	ktx + Bricker	ktx	ktx	ktx	ktx	ktx	ktx	ktx	ktx	ktx	ktx	ktx + pancreas	ktx	ktx	ktx	ktx	ktx	ktx	ktx	ktx	ktx	ktx	ktx	ktx	ktx	ktx	ktx	ktx

## Sheet: 2013
ANTIBIOTIC	1	2	3	4	5	6	7	8	9	10	11	12	13	14	15	16	17	18	19	20	21	22	23	24	25	26	27	28	29	30	31	S	R	SUM	%S	%R
Amoxicillin/Clavulanic Acid	S	S	R	R	S	S	R	R	R	S	S	S	R	S	S	R	S	S	S	R	R	S	S	R	S	S	S	S	R	S	R	19	12	31	0.612903	0.387097
Meropenem	S	S	S	S	S	S	S	S	S	S	S	S	S	S	S	S	S	S	S	S	S	S	S	S	S	S	S	S	S	S	S	31	0	31	1	0
Piperacillin/Tazobactam	S	S	R	S	S	S	S	S	R	S	S	S	S	S	S	S	S	S	S	S	R	S	S	R	S	S	S	S	R	S	R	25	6	31	0.806452	0.193548
Trimethoprim/Sulfamethoxazole	R	R	R	R	S	R	R	S	R	R	S	S	R	R	S	S	S	S	R	R	S	S	S	S	R	S	R	S	S	S	S	17	14	31	0.548387	0.451613
Ciprofloxacin	R	R	R	R	S	S	S	R	R	R	S	R	S	R	R	R	S	S	R	R	R	R	S	R	R	S	R	S	S	R	R	11	20	31	0.354839	0.645161
Fosfomycin/Trometamol	S	S	S	S	S	S	S	S	S	S	S	S	S	S	S	S	S	S	S	S	S	S	S	S	S	S	S	S	S	S	S	31	0	31	1	0
Ceftriaxone	S	R	S	S	S	S	S	S	S	S	S	S	R	S	S	R	S	S	S	S	R	S	S	S	S	S	S	S	S	S	R	26	5	31	0.83871	0.16129
Gender	M	F	F	F	F	F	F	F	M	F	F	M	M	F	F	F	M	M	F	F	F	F	F	F	F	M	M	F	F	F	F
Age	42	80	52	55	19	54	47	47	60	35	38	50	41	64	64	69	54	59	49	66	60	52	48	50	70	65	37	37	45	69	54
KTX donor: living or deceased?	deceased	deceased	deceased	deceased	living	deceased	deceased	deceased	deceased	living	deceased	deceased	deceased	deceased	deceased	deceased	deceased	deceased	deceased	deceased	deceased	deceased	deceased	deceased	deceased	deceased	deceased	deceased	deceased	deceased	deceased
KTX donor: related?	no	no	no	no	yes	no	no	no	no	yes	no	no	no	no	no	no	no	no	no	no	no	no	no	no	no	no	no	no	no	no	no
Year of the KTX	2012	2006	2004	2010	2007	2005	2013	2010	2001	2010	2002	2013	2013	2011	2008	2011	2012	2007	2013	2007	2010	2013	1992	2000	2013	2006	2012	2012	1995	2003	2012
Number of KTX	1	1	1	1	1	1	1	1	1	1	1	1	1	2	1	1	1	1	1	1	1	1	1	1	1	1	3	1	1	1	2
Type of TX: KTX alone or with other organs	ktx + Bricker	ktx	ktx	ktx	ktx	ktx	ktx	ktx	ktx	ktx + Bricker	ktx	ktx	ktx	ktx	ktx	ktx	ktx	ktx	ktx	ktx	ktx	ktx	ktx	ktx	ktx	ktx	ktx	ktx	ktx	ktx	ktx

## Sheet: 2014
ANTIBIOTIC	1	2	3	4	5	6	7	8	9	10	11	12	13	14	15	16	17	18	19	20	21	22	23	24	25	26	27	28	29	30	S	R	SUM	%S	%R
Amoxicillin/Clavulanic Acid	S	R	R	S	S	R	S	S	S	S	R	R	R	S	S	S	R	S	S	S	S	R	S	S	R	S	S	S	S	S	21	9	30	0.7	0.3
Meropenem	S	S	S	S	S	S	S	S	S	S	S	S	S	S	S	S	S	S	S	S	S	S	S	S	S	S	S	S	S	S	30	0	30	1	0
Piperacillin/Tazobactam	S	S	R	S	S	R	S	S	S	S	R	R	S	S	S	S	R	S	S	S	S	S	S	S	R	S	R	S	S	S	23	7	30	0.766667	0.233333
Trimethoprim/Sulfamethoxazole	S	R	R	S	S	R	R	R	R	S	S	R	R	S	S	S	R	R	R	R	S	S	R	S	R	R	R	S	S	S	14	16	30	0.466667	0.533333
Ciprofloxacin	R	R	R	S	S	R	R	R	S	S	S	R	S	S	S	S	R	S	R	R	S	R	R	S	R	S	S	S	S	S	17	13	30	0.566667	0.433333
Fosfomycin/Trometamol	S	S	S	S	S	S	S	S	S	S	S	S	S	S	S	S	S	S	S	S	S	S	S	S	S	S	S	S	S	S	30	0	30	1	0
Ceftriaxone	S	S	S	S	S	S	S	S	S	S	S	S	S	S	S	S	S	S	S	S	R	S	S	S	S	S	S	S	S	S	29	1	30	0.966667	0.0333333
Gender	F	M	F	M	M	M	M	M	F	M	F	M	F	F	F	F	F	F	M	F	F	F	F	F	M	M	M	M	F	F
Age	37	31	53	43	73	47	60	60	62	35	63	32	61	68	65	34	67	57	55	32	22	65	65	53	72	66	49	74	36	63
KTX donor: living or deceased?	living	deceased	deceased	deceased	deceased	deceased	deceased	deceased	deceased	deceased	deceased	deceased	deceased	deceased	deceased	deceased	deceased	deceased	deceased	deceased	deceased	deceased	deceased	deceased	deceased	deceased	deceased	deceased	living	deceased
KTX donor: related?	yes	no	no	no	no	no	no	no	no	no	no	no	no	no	no	no	no	no	no	no	no	no	no	no	no	no	no	no	yes	no
Year of the KTX	2010	2003	2004	2007	2012	2007	2014	2011	1999	2011	1999	2011	2004	1985	1992	2007	2004	2014	2010	2010	2001	1988	2014	2013	2004	2014	1996	2014	2010	2014
Number of KTX	1	1	1	1	1	1	1	1	1	1	2	1	1	1	1	1	1	1	1	1	1	1	1	1	1	1	1	1	1	1
Type of TX: KTX alone or with other organs	ktx	ktx + Bricker	ktx	ktx	ktx	ktx	ktx	ktx	ktx	ktx	ktx	ktx + Bricker	ktx	ktx	ktx	ktx	ktx	ktx	ktx	ktx	ktx	ktx	ktx	ktx	ktx	ktx	ktx	ktx	ktx + Bricker	ktx

## Sheet: 2015
ANTIBIOTIC	1	2	3	4	5	6	7	8	9	10	11	12	13	14	15	16	17	18	19	20	21	22	23	S	R	SUM	%S	%R
Amoxicillin/Clavulanic Acid	S	R	S	R	S	S	S	S	S	S	S	S	S	S	S	S	S	S	S	S	R	S	R	19	4	23	0.826087	0.173913
Meropenem	S	S	S	S	S	S	S	S	S	S	S	S	S	S	S	S	S	S	S	S	S	S	S	23	0	23	1	0
Piperacillin/Tazobactam	S	R	S	S	S	S	S	S	S	S	S	S	S	S	S	S	S	S	S	S	S	S	S	22	1	23	0.956522	0.0434783
Trimethoprim/Sulfamethoxazole	S	R	R	S	S	S	S	S	S	R	S	S	S	R	R	R	R	R	R	R	R	S	R	11	12	23	0.478261	0.521739
Ciprofloxacin	S	R	R	R	R	R	S	S	S	S	S	S	S	R	R	S	S	R	S	R	R	S	R	12	11	23	0.521739	0.478261
Fosfomycin/Trometamol	S	S	S	S	S	S	S	S	S	S	S	S	S	S	S	S	S	S	S	S	S	S	S	23	0	23	1	0
Ceftriaxone	S	S	S	S	S	S	S	S	S	S	S	S	S	S	S	S	S	S	S	S	R	S	R	21	2	23	0.913043	0.0869565
Gender	F	M	F	F	F	F	F	F	F	F	F	F	M	M	F	M	M	F	F	F	F	F	M
Age	37	60	51	31	63	64	52	82	35	44	49	59	63	23	60	32	61	49	74	41	48	65	32
KTX donor: living or deceased?	living	deceased	deceased	living	deceased	deceased	deceased	deceased	nd	deceased	deceased	deceased	deceased	deceased	deceased	deceased	deceased	deceased	deceased	deceased	deceased	deceased	deceased
KTX donor: related?	yes	no	no	yes	no	no	no	no	nd	no	no	no	no	no	no	no	no	no	no	no	no	no	no
Year of the KTX	2010	2014	2012	2011	2000	2014	2010	1999	nd	2015	2008	2004	2008	2015	2015	2003	2015	2015	2011	2009	2015	2012	2015
Number of KTX	1	1	2	1	1	1	1	1	nd	1	1	1	1	1	1	1	1	1	1	1	1	1	2
Type of TX: KTX alone or with other organs	ktx + Bricker	ktx	ktx	ktx	ktx	ktx	ktx	ktx	nd	ktx	ktx + pancreas	ktx	ktx	ktx	ktx	ktx + Bricker	ktx	ktx	ktx	ktx	ktx	ktx	ktx

## Sheet: 2016
ANTIBIOTIC	1	2	3	4	5	6	7	8	9	10	11	12	13	14	15	16	17	18	19	20	21	22	23	24	25	26	27	28	29	S	R	SUM	%S	%R
Amoxicillin/Clavulanic Acid	S	R	S	R	R	R	R	S	R	S	R	R	R	R	S	S	S	R	R	R	R	S	R	R	R	S	S	S	S	12	17	29	0.413793	0.586207
Meropenem	S	S	S	S	S	S	S	S	S	S	S	S	S	S	S	S	S	S	S	S	S	S	S	S	S	S	S	S	S	29	0	29	1	0
Piperacillin/Tazobactam	S	S	S	R	S	S	S	S	S	S	S	S	S	S	S	S	S	S	S	S	S	S	S	S	S	S	S	S	S	28	1	29	0.965517	0.0344828
Trimethoprim/Sulfamethoxazole	R	R	S	R	S	S	R	R	R	R	R	R	R	R	S	S	S	S	S	S	R	R	R	R	R	S	S	R	S	12	17	29	0.413793	0.586207
Ciprofloxacin	S	R	S	R	R	R	S	R	R	S	S	R	R	R	S	R	S	R	S	R	R	R	R	R	R	R	S	R	S	10	19	29	0.344828	0.655172
Fosfomycin/Trometamol	S	S	S	S	S	R	S	S	S	nd	S	S	S	S	S	S	S	S	S	S	S	S	R	S	S	S	S	S	S	26	2	28	0.928571	0.0714286
Ceftriaxone	S	R	S	S	S	R	S	S	R	S	S	S	S	S	S	S	S	S	S	S	S	S	S	S	R	S	S	S	S	25	4	29	0.862069	0.137931
Gender	M	F	F	F	F	M	F	M	M	F	F	F	F	F	F	F	F	M	M	M	M	F	F	F	F	F	M	M	M
Age	62	53	67	33	63	65	82	34	69	55	31	39	56	42	61	38	42	37	64	63	29	49	49	67	62	70	54	56	27
KTX donor: living or deceased?	deceased	deceased	deceased	deceased	deceased	deceased	deceased	deceased	deceased	deceased	deceased	deceased	living	deceased	deceased	deceased	deceased	deceased	deceased	deceased	nd	deceased	deceased	deceased	deceased	deceased	deceased	deceased	deceased
KTX donor: related?	no	no	no	no	no	no	no	no	no	no	no	no	no	no	no	no	no	no	no	no	nd	no	no	no	no	no	no	no	no
Year of the KTX	2015	2010	1992	2008	1995	2015	1997	2011	2014	2013	2012	2003	2000	2007	2015	2008	2002	2015	2008	2011	nd	2016	2015	2016	2014	2011	2006	2015	2014
Number of KTX	1	1	1	1	1	1	1	1	1	1	1	1	2	1	1	1	1	1	2	1	nd	1	1	1	1	1	1	1	2
Type of TX: KTX alone or with other organs	ktx	ktx	ktx	ktx + Bricker	ktx	ktx	ktx	ktx + Bricker	ktx	ktx	ktx	ktx + pancreas	ktx	ktx	ktx	ktx	ktx	ktx	ktx	ktx	nd	ktx	ktx	ktx	ktx	ktx	ktx + pancreas	ktx	ktx

## Sheet: 2017
ANTIBIOTIC	1	2	3	4	5	6	7	8	9	10	11	12	13	14	15	16	S	R	SUM	%S	%R
Amoxicillin/Clavulanic Acid	S	S	S	R	R	R	R	R	R	R	S	R	R	R	S	R	5	11	16	0.3125	0.6875
Meropenem	S	S	S	S	S	S	S	S	S	S	S	S	S	S	S	R	15	1	16	0.9375	0.0625
Piperacillin/Tazobactam	S	S	S	S	R	S	S	S	S	R	S	R	S	S	S	R	12	4	16	0.75	0.25
Trimethoprim/Sulfamethoxazole	S	S	S	R	S	R	R	R	R	S	S	S	R	R	S	R	8	8	16	0.5	0.5
Ciprofloxacin	S	S	S	R	R	S	S	R	R	S	S	R	S	R	S	R	9	7	16	0.5625	0.4375
Fosfomycin/Trometamol	S	S	S	S	S	S	S	S	S	S	S	S	S	S	S	S	16	0	16	1	0
Ceftriaxone	S	S	S	R	R	S	S	S	S	S	S	S	S	S	S	R	13	3	16	0.8125	0.1875
Gender	F	F	F	M	F	F	M	F	M	M	F	F	F	F	F	F
Age	25	43	50	64	54	53	49	29	75	91	63	51	37	52	54	44
KTX donor: living or deceased?	living	deceased	deceased	deceased	deceased	deceased	deceased	deceased	deceased	deceased	deceased	deceased	deceased	deceased	deceased	deceased
KTX donor: related?	yes	no	no	no	no	no	no	no	no	no	no	no	no	no	no	no
Year of the KTX	2015	2009	2002	2016	2007	2016	2017	2017	2004	2000	2014	2010	2017	2010	2010	1993
Number of KTX	1	1	1	2	1	1	1	1	1	1	1	1	1	2	1	1
Type of TX: KTX alone or with other organs	ktx	ktx	ktx	ktx	ktx	ktx + pancreas	ktx + pancreas	ktx	ktx	ktx + serce	ktx	ktx	ktx	ktx	ktx	ktx

## Sheet: 2018
ANTIBIOTIC	1	2	3	4	5	6	7	8	9	10	11	12	13	14	15	S	R	SUM	%S	%R
Amoxicillin/Clavulanic Acid	R	S	R	R	R	R	S	R	S	R	R	S	R	S	S	6	9	15	0.4	0.6
Meropenem	S	S	S	S	S	S	S	S	S	S	S	S	S	S	S	15	0	15	1	0
Piperacillin/Tazobactam	S	S	R	R	S	R	S	S	S	S	R	S	S	S	S	11	4	15	0.733333	0.266667
Trimethoprim/Sulfamethoxazole	R	S	R	R	R	R	S	R	S	S	R	S	R	S	R	6	9	15	0.4	0.6
Ciprofloxacin	R	S	R	R	R	R	S	R	R	S	R	R	S	S	S	6	9	15	0.4	0.6
Fosfomycin/Trometamol	S	S	S	S	S	R	S	S	S	S	S	S	S	S	S	14	1	15	0.933333	0.0666667
Ceftriaxone	S	S	S	R	S	R	S	S	S	S	R	S	S	S	R	11	4	15	0.733333	0.266667
Gender	M	F	F	F	F	F	F	F	M	F	F	F	F	M	F
Age	69	64	49	64	45	29	40	34	65	64	61	45	63	66	44
KTX donor: living or deceased?	deceased	deceased	deceased	deceased	deceased	living	deceased	deceased	deceased	deceased	deceased	deceased	deceased	deceased	deceased
KTX donor: related?	no	no	no	no	no	yes	no	no	no	no	no	no	no	no	no
Year of the KTX	2008	2002	2014	2017	2007	2003	2016	2018	2016	2014	2017	2002	2004	2008	2018
Number of KTX	1	1	1	1	1	1	2	1	2	1	3	1	1	2	2
Type of TX: KTX alone or with other organs	ktx	ktx	ktx	ktx	ktx	ktx	ktx	ktx	ktx	ktx	ktx	ktx + pancreas	ktx	ktx	ktx

## Sheet: S% and n
S% ATB in Escherichia coli	2011				2012				2013				2014				2015				2016				2017				2018				TOTAL
	N	n	S%	95%CI	N	n	S%	95%CI	N	n	S%	95%CI	N	n	S%	95%CI	N	n	S%	95%CI	N	n	S%	95%CI	N	n	S%	95%CI	N	n	S%	95%CI	N	n	S% avg	95%CI
Amoxicillin/Clav. Acid	35	22	0.628571	46.3-76.8	33	22	0.666667	49.6-80.2	31	19	0.612903	43.8-76.3	30	21	0.7	52.1-83.3	23	19	0.826087	62.9-93.0	29	12	0.413793	25.5-59.3	16	5	0.3125	14.2-55.6	15	6	0.4	19.8-64.3	212	126	0.59434	52.7-65.8
Meropenem	35	35	1	90.1-100.0	33	33	1	89.6-100.0	31	31	1	89.0-100.0	30	30	1	88.6-100.0	23	23	1	85.7-100.0	29	29	1	88.3-100.0	16	15	0.9375	71.7-98.9	15	15	1	79.6-100.0	212	211	0.995283	97.4-99.9
Piperacillin/Tazobactam	35	29	0.828571	67.3-91.9	33	26	0.787879	62.2-89.3	31	25	0.806452	63.7-90.8	30	23	0.766667	59.1-88.2	23	22	0.956522	79.0-99.2	29	28	0.965517	82.8-99.4	16	12	0.75	50.5-89.8	15	11	0.733333	48.0-89.1	212	176	0.830189	77.4-87.5
Trimethoprim/Sulfamethoxazole	35	17	0.485714	33.0-64.4	33	15	0.454545	29.8-62.0	31	17	0.548387	37.8-70.8	30	14	0.466667	30.2-63.9	23	11	0.478261	29.2-67.0	29	12	0.413793	25.5-59.3	16	8	0.5	28.0-72.0	15	6	0.4	19.8-64.3	212	100	0.471698	40.6-53.9
Ciprofloxacin	35	35	1	90.1-100.0	33	18	0.545455	38.0-70.2	31	11	0.354839	21.1-53.1	30	17	0.566667	39.2-72.6	23	12	0.521739	33.0-70.8	29	10	0.344828	19.9-52.7	16	9	0.5625	33.2-76.9	15	6	0.4	19.8-64.3	212	118	0.556604	48.9-62.2
Fosfomycin/Trometamol	24	24	1	86.2-100.0	30	29	0.966667	72.7-95.2	31	31	1	89.0-100.0	30	30	1	88.6-100.0	23	23	1	85.7-100.0	28	26	0.928571	73.6-96.4	16	16	1	80.6-100.0	15	14	0.933333	70.2-98.8	197	193	0.979695	94.9-99.2
Ceftriaxone	35	28	0.8	64.1-90.0	33	25	0.757576	59.0-87.2	31	26	0.83871	67.4-92.9	30	29	0.966667	83.3-99.4	23	21	0.913043	73.2-97.6	29	25	0.862069	69.4-94.5	16	13	0.8125	57.0-93.4	15	11	0.733333	48.0-89.1	212	178	0.839623	78.4-88.3
Table 2a. Table presenting susceptibility (S%) to selected antibiotics of E. coli isolates collected from urine samples of KTX recipients over years 2011-2018. ATB – antibiotic name, N – number of all isolates analysed for an ATB in a given year, n – number of susceptible isolates for an ATB in a given year, S% – per-cent of susceptible isolates in a given year (n/N), S% avg – average susceptibil…

## Sheet: S% and lines
S% ATB	2011	2012	2013	2014	2015	2016	2017	2018
Amoxicillin/Clav. Acid	0.628571	0.666667	0.612903	0.7	0.826087	0.413793	0.3125	0.4
Meropenem	1	1	1	1	1	1	0.9375	1
Piperacillin/Tazobactam	0.828571	0.787879	0.806452	0.766667	0.956522	0.965517	0.75	0.733333
Trimethoprim/Sulfamethoxazole	0.485714	0.454545	0.548387	0.466667	0.478261	0.413793	0.5	0.4
Ciprofloxacin	1	0.545455	0.354839	0.566667	0.521739	0.344828	0.5625	0.4
Fosfomycin/Trometamol	1	0.966667	1	1	1	0.928571	1	0.933333
Ceftriaxone	0.8	0.757576	0.83871	0.966667	0.913043	0.862069	0.8125	0.733333
