# Supplementary material for: Analysis of Susceptibility to Selected Antibiotics in Klebsiella pneumoniae, Escherichia coli, Enterococcus faecalis and Enterococcus faecium Causing Urinary Tract Infections in Kidney Transplant Recipients over 8 Years: Single-Center Study
Source: Antibiotics (Basel). 2020 May 26;9(6):284. doi: 10.3390/antibiotics9060284 (PMC7344424; doi:10.3390/antibiotics9060284)
Supplement: Supplementary file 1 [file antibiotics-09-00284-s001.zip › Supplementary files/S3 - E. faecalis - 2011-2018.xlsx]

## Sheet: 2011
ANTIBIOTICS	1	2	3	4	5	6	S	R	SUM	%S	%R
Ampicillin	S	S	S	S	S	S	6	0	6	1	0
Fosfomycin/Trometamol	S	S	S	S	S	S	6	0	6	1	0
Imipenem	S	S	S	S	S	S	6	0	6	1	0
Vancomycine	S	S	S	S	S	S	6	0	6	1	0
Linezolid	S	S	S	S	S	S	6	0	6	1	0
Gentamicin High Level (synergy)	R	R	R	R	S	S	2	4	6	0.333333	0.666667
Streptomicin High Level (synergy)	S	R	R	R	S	S	3	3	6	0.5	0.5
Tigecycline	S	S	S	S	S	S	6	0	6	1	0
Gender	F	M	M	M	M	F
Age	50	61	39	59	58	30
KTX donor: living or deceased?	deceased	deceased	living	living	deceased	living
KTX donor: related?	no	no	yes	no	no	no
Year of the KTX	1992	2011	2011	2008	2009	2009
Number of KTX	1	1	1	1	1	1
Type of TX: KTX alone or with other organs	ktx	ktx	ktx + Bricker	ktx	ktx	ktx

## Sheet: 2012
ANTIBIOTICS	1	2	3	4	5	6	7	8	9	10	11	12	13	14	15	16	17	18	19	20	21	22	23	24	25	26	27	28	S	R	SUM	%S	%R
Ampicillin	S	S	S	S	S	S	S	S	S	S	S	S	S	S	S	S	R	S	S	S	S	S	S	S	S	S	S	S	27	1	28	0.964286	0.0357143
Fosfomycin/Trometamol	S	S	S	S	S	S	S	S	S	S	S	S	S	S	S	S	S	S	S	S	S	S	S	S	S	S	S	S	28	0	28	1	0
Imipenem	S	S	S	S	S	S	S	S	S	S	S	S	S	S	S	S	R	S	S	S	S	S	S	S	S	S	S	S	27	1	28	0.964286	0.0357143
Vancomycin	S	S	S	S	S	S	S	S	S	S	S	S	S	S	S	S	S	R	S	S	S	S	S	S	S	S	S	S	27	1	28	0.964286	0.0357143
Linezolid	S	S	S	S	S	S	S	S	S	S	S	S	S	S	S	S	S	S	S	S	S	S	S	S	S	S	S	S	28	0	28	1	0
Gentamicin High Level (synergy)	R	S	S	S	S	R	S	R	S	R	R	R	S	R	R	R	S	S	S	R	R	R	S	R	S	S	R	R	13	15	28	0.464286	0.535714
Streptomycin High Level (synergy)	R	S	S	S	S	R	S	R	S	R	S	S	R	S	R	R	S	R	S	R	R	R	R	R	S	R	R	R	12	16	28	0.428571	0.571429
Tigecycline	S	S	S	S	S	S	S	S	S	S	S	S	S	S	S	S	S	S	S	S	S	S	S	S	S	S	S	S	28	0	28	1	0
Gender	M	F	F	F	F	F	F	M	M	F	M	M	F	F	F	F	F	F	F	M	M	K	F	K	F	F	K	M
Age	53	54	51	78	36	46	31	77	55	32	47	71	58	30	20	71	26	21	27	55	51	68	70	53	56	32	58	59
KTX donor: living or deceased?	deceased	deceased	deceased	deceased	deceased	deceased	deceased	deceased	deceased	deceased	deceased	deceased	deceased	deceased	deceased	deceased	deceased	deceased	deceased	deceased	deceased	deceased	deceased	deceased	deceased	deceased	deceased	deceased
KTX donor: related?	no	no	no	no	no	no	no	no	no	no	no	no	no	no	no	no	no	no	no	no	no	no	no	no	no	no	no	no
Year of the KTX	2010	2008	2009	1997	2011	2010	2008	2012	2010	2012	2012	2012	1997	2012	2007	2001	2012	2010	2004	2011	nd	2010	2012	2012	2005	2012	2002	2012
Number of KTX	1	2	2	1	1	1	1	1	2	1	2	2	1	1	1	1	1	1	1	1	nd	1	1	1	1	1	1	1
Type of TX: KTX alone or with other organs	ktx	ktx	ktx	ktx	ktx	ktx	ktx	ktx	ktx	ktx	ktx	ktx	ktx	ktx + pancreas	ktx	ktx	ktx	ktx	ktx	ktx	nd	ktx	ktx	ktx	ktx + Bricker	ktx	ktx	ktx

## Sheet: 2013
ANTIBIOTICS	1	2	3	4	5	6	7	8	9	10	11	12	13	14	15	16	17	18	19	20	21	S	R	SUM	%S	%R
Ampicillin	S	S	S	S	S	S	S	S	S	S	S	S	S	S	S	S	S	S	S	S	S	21	0	21	1	0
Fosfomycin/Trometamol	S	S	S	S	S	S	S	S	S	S	S	S	S	S	S	S	S	S	S	S	S	21	0	21	1	0
Imipenem	S	S		S	S	S	S	S	S	S	S	S	S	S	S	S	S	S	S	S	S	20	0	20	1	0
Vancomycin	S	S	S	S	S	S	S	S	S	S	S	S	S	S	S	S	S	S	S	S	S	21	0	21	1	0
Linezolid	S	S	S	S	S	S	S	S	S	S	S	S	S	S	S	S	S	S	S	S	S	21	0	21	1	0
Gentamicin High Level (synergy)	R	R	S	R	R	S	R	R	R	S	S	R	R	R	R	R	R	S	S	R	R	6	15	21	0.285714	0.714286
Streptomycin High Level (synergy)	R	R	R	S	R	R	R	R	R	S	S	R	R	R	R	R	S	S	S	R	S	7	14	21	0.333333	0.666667
Tigecycline	S	S	S	S	S	S	S	S	S	S	S	S	S	S	S	S	S	S	S	S	S	21	0	21	1	0
Gender	F	M	F	M	F	K	F	M	F	F	F	M	M	M	F	M	M	F	F	F	F
Age	47	62	33	73	56	68	30	50	63	42	64	43	54	60	43	31	65	35	56	67	34
KTX donor: living or deceased?	deceased	deceased	deceased	deceased	deceased	deceased	deceased	deceased	deceased	deceased	deceased	deceased	deceased	deceased	deceased	deceased	deceased	deceased	deceased	deceased	deceased
KTX donor: related?	no	no	no	no	no	no	no	no	no	no	no	no	no	no	no	no	no	no	no	no	no
Year of the KTX	2010	2012	2012	2009	2009	2010	2008	2013	2005	1999	1997	2004	2012	2001	nd	2011	2013	2010	2003	2002	2005
Number of KTX	1	1	1	1	1	1	1	1	1	1	1	1	1	1	nd	1	1	1	2	1	1
Type of TX: KTX alone or with other organs	ktx	ktx	ktx	ktx	ktx	ktx	ktx + Bricker	ktx	ktx	ktx	ktx	ktx	ktx	ktx	nd	ktx	ktx	ktx + Bricker	ktx	ktx + heart	ktx

## Sheet: 2014
ANTIBIOTICS	1	2	3	4	5	6	7	8	9	10	11	12	13	14	15	16	17	18	19	20	21	22	23	24	25	26	27	S	R	SUM	%S	%R					33
Ampicillin	S	R	S	S	S	S	S	S	S	S	S	S	R	S	S	S	S	S	S	S	S	S	S	S	S	S	S	25	2	27	0.925926	0.0740741
Fosfomycin/Trometamol	S	S	S	S	S	S	S	S	S	S	S	S	S	S	S	S	S	S	S	S	S	S	S	S	S	S	S	27	0	27	1	0
Imipenem	S	R	S	S	S	S	S	S	S	S	S	S	R	S	S	S	S	S	S	S	S	S	S	S	S	S	S	25	2	27	0.925926	0.0740741
Vancomycin	S	S	S	S	S	S	S	S	S	S	S	S	S	S	S	S	S	S	S	S	S	S	S	S	S	S	S	27	0	27	1	0
Linezolid	S	S	S	S	S	S	S	S	S	S	S	S	S	S	S	S	S	S	S	S	S	S	S	S	S	S	S	27	0	27	1	0
Gentamicin High Level (synergy)	S	R	S	S	R	S	S	R	R	R	R	S	R	S	S	R	R	R	R	R	S	S	S	S	R	S	S	14	13	27	0.518519	0.481481
Streptomycin High Level (synergy)	S	R	R	S	R	R	R	R	R	R	S	S	R	R	S	R	R	R	R	S	S	S	S	S	R	S	S	12	15	27	0.444444	0.555556
Tigecycline	S	S	S	S	S	S	S	S	S	S	S	S	S	S	S	S	S	S	S	S	S	S	S	S	S	S	S	27	0	27	1	0
Gender	M	M	F	F	F	F	M	F	F	M	M	F	F	M	M	M	F	M	F	F	F	F	M	M	M	F	M
Age	31	68	49	36	31	56	32	61	47	55	56	47	68	39	46	57	37	67	30	36	30	54	72	62	55	22	66
KTX donor: living or deceased?	deceased	deceased	deceased	deceased	deceased	deceased	deceased	deceased	deceased	deceased	deceased	deceased	deceased	deceased	deceased	deceased	deceased	deceased	deceased	deceased	living	deceased	deceased	deceased	deceased	deceased	deceased
KTX donor: related?	no	no	no	no	no	no	no	no	no	no	no	no	no	no	no	no	no	no	no	no	yes	no	no	no	no	no	no
Year of the KTX	2003	2013	2013	2010	2008	2010	2011	2004	2014	2004	1999	1998	1999	2014	1989	2014	2014	2013	2014	2012	2011	1999	2004	2009	2010	2004	2010
Number of KTX	1	1	3	1	1	2	1	1	1	1	1	1	1	1	2	1	1	1	1	2	1	1	1	1	1	1	1
Type of TX: KTX alone or with other organs	ktx + Bricker	ktx	ktx	ktx + Bricker	ktx + Bricker	ktx	ktx	ktx	ktx	ktx	ktx	ktx	ktx	ktx + liver	ktx	ktx	ktx	ktx	ktx + Bricker	ktx	ktx	ktx	ktx	ktx + pancreas	ktx	ktx	ktx

## Sheet: 2015
ANTIBIOTICS	1	2	3	4	5	6	7	8	9	10	11	12	13	14	15	16	17	18	19	20	21	22	23	24	25	26	27	28	29	30	31	S	R	SUM	%S	%R
Ampicillin	S	S	S	S	S	S	S	S	S	S	S	S	S	S	S	S	S	S	S	S	S	S	S	S	S	S	S	S	S	S	S	31	0	31	1	0
Fosfomycin/Trometamol	S	S	S	S	S	S	S	S	S	S	S	S	S	S	S	S	S	S	S	S	S	S	S	S	S	S	S	S	S	S	S	31	0	31	1	0
Imipenem	S	S	S	S	S	S	S	S	S	S	S	S	S	S	S	S	S	S	S	S	S	S	S	S	S	S	S	S	S	S	S	31	0	31	1	0
Vancomycin	S	S	S	S	S	S	S	S	S	S	S	S	S	S	S	S	S	S	S	S	S	S	S	S	S	S	S	S	S	S	S	31	0	31	1	0
Linezolid	S	S	S	S	S	S	S	S	S	S	S	S	S	S	S	S	S	S	S	S	S	S	S	S	S	S	S	S	S	S	S	31	0	31	1	0
Gentamicin High Level (synergy)	R	R	S	R	S	S	R	S	nd	S	R	S	S	R	S	R	S	S	R	R	R	R	R	R	S	S	S	S	R	R	R	14	16	30	0.466667	0.533333
Streptomycin High Level (synergy)	R	R	S	R	S	S	R	S	nd	S	R	R	S	R	S	S	S	S	R	R	R	R	S	R	S	S	S	S	R	R	R	15	15	30	0.5	0.5
Tigecycline	S	S	S	S	S	S	S	S	S	S	S	S	S	S	S	S	S	S	S	S	S	S	S	S	S	S	S	S	S	S	S	31	0	31	1	0
Gender	F	M	F	F	F	F	F	F	F	F	M	F	F	F	M	M	M	M	F	F	F	F	F	M	M	M	F	M	M	F	M
Age	31	49	36	59	37	58	31	63	51	82	71	61	35	32	49	53	71	62	65	38	59	47	32	67	52	22	51	66	57	57	58
KTX donor: living or deceased?	deceased	deceased	deceased	deceased	deceased	deceased	living	deceased	deceased	deceased	deceased	deceased	nd	deceased	deceased	deceased	deceased	deceased	deceased	deceased	deceased	living	deceased	deceased	deceased	deceased	deceased	deceased	deceased	deceased	deceased
KTX donor: related?	no	no	no	no	no	no	yes	no	no	no	no	no	nd	no	no	no	no	no	no	no	no	no	no	no	no	no	no	no	no	no	no
Year of the KTX	2014	2010	2014	2009	2010	2010	2011	1993	1999	1999	2009	2002	nd	2008	2014	2015	2014	2011	2008	2014	2004	2014	2003	2009	2013	2005	2012	2008	2015	2015	2015
Number of KTX	1	2	1	1	1	1	1	1	1	1	1	1	nd	1	1	1	1	1	1	1	1	1	1	1	1	1	2	1	1	1	1
Type of TX: KTX alone or with other organs	ktx + Bricker	ktx	ktx	ktx	ktx + Bricker	ktx	ktx	ktx	ktx	ktx	ktx	ktx	nd	ktx + Bricker	ktx	ktx	ktx	ktx	ktx	ktx	ktx	ktx	ktx + Bricker	ktx	ktx	ktx	ktx	ktx	ktx	ktx	ktx

## Sheet: 2016
ANTIBIOTICS	1	2	3	4	5	6	7	8	9	10	11	12	13	14	15	16	17	18	19	20	21	22	23	24	25	26	27	28	29	30	31	32	33	S	R	SUM	%S	%R
Ampicillin	S	S	S	S	S	S	S	S	S	S	S	S	S	S	S	S	S	S	S	S	S	S	S	S	S	S	S	S	S	S	S	S	S	33	0	33	1	0
Fosfomycin/Trometamol	S	S	S	S	S	nd	S	S	S	S	S	S	S	S	S	S	nd	S	S	S	R	S	S	S	S	S	S	S	S	S	S	S	S	32	1	33	0.969697	0.030303
Imipenem	S	S	S	S	S	S	S	S	S	S	S	S	S	S	S	S	S	S	S	S	S	S	S	S	S	S	S	S	S	S	S	S	S	33	0	33	1	0
Vancomycin	S	S	S	S	S	S	S	S	S	S	S	S	S	S	S	S	S	S	S	S	S	S	S	S	S	S	S	S	S	S	S	S	S	33	0	33	1	0
Linezolid	S	S	S	S	S	S	S	S	S	S	S	S	S	S	S	S	S	S	S	S	S	S	S	S	S	S	S	S	S	S	S	S	S	33	0	33	1	0
Gentamicin High Level (synergy)	R	R	R	S	R	S	R	R	S	R	R	S	S	R	R	S	S	R	R	S	S	R	S	R	S	R	R	R	S	R	S	S	R	14	19	33	0.424242	0.575758
Streptomycin High Level (synergy)	R	R	R	S	R	S	R	R	R	R	R	S	S	S	R	R	R	R	S	R	S	S	R	S	S	S	R	R	S	R	S	S	S	15	18	33	0.454545	0.545455
Tigecycline	S	S	S	S	S	S	S	S	S	S	S	S	S	S	S	S	S	S	S	S	S	S	S	S	S	S	S	S	S	S	S	S	S	33	0	33	1	0
Gender	M	F	M	F	M	F	M	M	F	M	F	F	M	M	F	M	F	M	M	F	F	M	M	F	M	M	F	F	F	M	F	M	F
Age	62	25	42	30	70	68	54	73	33	62	67	82	38	56	39	34	55	51	53	60	48	53	41	71	65	76	67	57	31	67	81	30	63
KTX donor: living or deceased?	deceased	deceased	deceased	deceased	deceased	deceased	deceased	deceased	deceased	deceased	deceased	deceased	deceased	deceased	deceased	deceased	deceased	deceased	deceased	deceased	deceased	deceased	deceased	deceased	deceased	deceased	deceased	deceased	deceased	deceased	nd	living	deceased
KTX donor: related?	no	no	no	no	no	no	no	no	no	no	no	no	no	no	no	no	no	no	no	no	no	no	no	no	no	no	no	no	no	no	nd	yes	no
Year of the KTX	2015	2016	2016	2000	2013	2003	2015	2014	2008	2012	1992	1997	2016	2015	2014	2011	2013	2006	2015	2013	2016	2016	2015	2008	2015	2014	2016	1991	2004	2008	nd	2016	2010
Number of KTX	2	1	1	1	1	1	1	1	1	2	1	1	1	1	1	1	1	1	2	1	1	1	1	1	1	1	1	1	1	1	nd	1	1
Type of TX: KTX alone or with other organs	ktx	ktx	ktx	ktx + liver	ktx	ktx	ktx	ktx	ktx + Bricker	ktx	ktx	ktx	ktx + Bricker	ktx	ktx	ktx	ktx	ktx + Bricker	ktx	ktx	ktx	ktx	ktx + Bricker	ktx	ktx	ktx	ktx	ktx	ktx	ktx	nd	ktx	ktx

## Sheet: 2017
ANTIBIOTICS	1	2	3	4	5	6	7	8	9	10	11	12	13	14	15	16	17	18	19	20	S	R	SUM	%S	%R
Ampicillin	S	S	R	S	S	R	S	S	S	S	S	S	S	S	S	S	S	S	S	S	18	2	20	0.9	0.1
Fosfomycin	S	S	S	S	S	S	S	S	S	S	S	S	S	R	S	S	S	S	S	S	19	1	20	0.95	0.05
Imipenem	S	S	R	S	S	S	S	S	S	S	S	S	S	S	S	S	S	S	S	S	19	1	20	0.95	0.05
Vancomycin	S	S	S	S	S	S	S	S	S	S	S	S	S	S	S	S	R	S	S	S	19	1	20	0.95	0.05
Linezolid	S	S	S	S	S	S	S	S	S	S	S	S	S	S	S	S	S	S	S	S	20	0	20	1	0
Gentamicin High Level (synergy)	R	R	R	R	R	R	S	R	R	S	S	R	S	S	R	S	R	S	R	R	7	13	20	0.35	0.65
Streptomycin High Level (synergy)	S	S	R	R	R	S	R	S	R	S	S	R	R	S	R	S	R	S	S	R	10	10	20	0.5	0.5
Tigecycline	S	S	S	S	S	S	S	S	S	S	S	S	S	S	S	S	S	S	S	S	20	0	20	1	0
Gender	M	M	M	M	M	F	F	M	M	M	M	F	M	F	M	F	M	F	F	M
Age	61	56	57	45	56	28	29	37	68	25	55	37	66	66	57	48	66	33	47	48
KTX donor: living or deceased?	deceased	deceased	deceased	deceased	deceased	deceased	deceased	deceased	deceased	living	deceased	deceased	deceased	deceased	deceased	deceased	deceased	deceased	deceased	deceased
KTX donor: related?	no	no	no	no	no	no	no	no	no	no	no	no	no	no	no	no	no	no	no	no
Year of the KTX	2016	2016	2015	2013	2016	2017	2017	2017	2008	2013	2017	2017	2012	2007	2013	1987	2017	2012	2004	2017
Number of KTX	1	1	1	1	1	1	1	1	2	1	1	1	1	1	1	1	1	1	1	1
Type of TX: KTX alone or with other organs	ktx	ktx	ktx	ktx	ktx	ktx + Bricker	ktx	ktx	ktx	ktx	ktx	ktx	ktx	ktx + pancreas	ktx	ktx	ktx	ktx	ktx	ktx

## Sheet: 2018
ANTIBIOTICS	1	2	3	4	5	6	7	8	9	10	11	12	13	14	15	16	17	18	19	20	21	22	S	R	SUM	%S	%R
Ampicillin	S	S	S	S	S	S	S	S	S	S	S	S	S	S	S	S	S	S	S	S	S	S	22	0	22	1	0
Fosfomycin	S	S	S	S	S	S	R	R	S	S	S	S	R	S	S	S	S	S	S	S	S	S	19	3	22	0.863636	0.136364
Imipenem	S	S	S	S	S	S	S	S	S	S	S	S	S	S	S	S	S	S	S	S	S	S	22	0	22	1	0
Vancomycin	S	S	S	S	S	S	S	S	S	S	S	S	S	S	S	S	S	S	S	S	S	S	22	0	22	1	0
Linezolid	S	S	S	S	S	S	S	S	S	S	S	S	S	S	S	R	S	S	S	S	S	S	21	1	22	0.954545	0.0454545
Gentamicin High Level (synergy)	R	S	S	S	R	R	R	R	R	R	R	S	R	S	S	S	S	S	R	S	S	R	11	11	22	0.5	0.5
Streptomycin High Level (synergy)	R	R	R	R	R	R	R	S	S	S	R	S	S	nd	R	R	S	S	R	S	R	S	9	12	21	0.428571	0.571429
Tigecycline	S	S	S	S	S	S	S	S	S	S	S	S	S	S	S	S	S	S	S	S	S	S	22	0	22	1	0
Gender	F	F	M	M	F	M	F	M	M	M	F	M	M	F	F	M	M	F	F	M	F	F
Age	50	43	64	40	49	65	71	69	34	56	65	63	67	45	63	65	34	49	34	61	64	30
KTX donor: living or deceased?	deceased	deceased	deceased	deceased	deceased	deceased	deceased	deceased	deceased	deceased	deceased	deceased	deceased	deceased	deceased	deceased	living	deceased	deceased	deceased	deceased	deceased
KTX donor: related?	no	no	no	no	no	no	no	no	no	no	no	no	no	no	no	no	yes	no	no	no	no	no
Year of the KTX	2017	2004	2012	2017	2018	1981	2009	2015	2018	2006	2018	2017	2015	2002	2004	2003	2005	2007	2018	2018	2002	2018
Number of KTX	1	1	2	1	2	2	1	1	1	1	2	1	1	1	1	3	1	1	1	1	1	1
Type of TX: KTX alone or with other organs	ktx + Bricker	ktx	ktx	ktx	ktx	ktx	ktx	ktx	ktx	ktx	ktx	ktx	ktx	ktx	ktx	ktx	ktx + Bricker	ktx	ktx	ktx	ktx	ktx + pancreas

## Sheet: S% and n
S% ATB in Enterococcus faecalis	2011				2012				2013				2014				2015				2016				2017				2018				TOTAL
	N	n	S%	95%CI	N	n	S%	95%CI	N	n	S%	95%CI	N	n	S%	95%CI	N	n	S%	95%CI	N	n	S%	95%CI	N	n	S%	95%CI	N	n	S%	95%CI	N	n	S% avg	95%CI
Ampicillin	6	6	1	61.0-100.0	28	27	0.964286	82.3-99.4	21	21	1	84.5-100.0	27	25	0.925926	76.6-97.9	31	31	1	89.0-100.0	33	33	1	89.6-100.0	20	18	0.9	69.9-97.2	22	22	1	85.1-100.0	188	183	97.3404	93.9-98.9
Fosfomycin/Trometamol	6	6	1	61.0-100.0	28	28	1	87.9-100.0	21	21	1	84.5-100.0	27	27	1	87.5-100.0	31	31	1	89.0-100.0	33	32	0.969697	84.7-99.5	20	19	0.95	76.4-99.1	22	19	0.863636	66.7-95.3	188	183	97.3404	93.9-98.9
Imipenem	6	6	1	61.0-100.0	28	27	0.964286	82.3-99.4	20	20	1	83.9-100.0	27	25	0.925926	76.6-97.9	31	31	1	89.0-100.0	33	33	1	89.6-100.0	20	19	0.95	76.4-99.1	22	22	1	85.1-100.0	187	183	97.861	94.6-99.2
Vancomycine	6	6	1	61.0-100.0	28	27	0.964286	82.3-99.4	21	21	1	84.5-100.0	27	27	1	87.5-100.0	31	31	1	89.0-100.0	33	33	1	89.6-100.0	20	19	0.95	76.4-99.1	22	22	1	85.1-100.0	188	186	98.9362	96.2-99.7
Linezolid	6	6	1	61.0-100.0	28	28	1	87.9-100.0	21	21	1	84.5-100.0	27	27	1	87.5-100.0	31	31	1	89.0-100.0	33	33	1	89.6-100.0	20	20	1	83.9-100.0	22	21	0.954545	78.2-99.2	188	187	99.4681	97.0-99.9
Gentamicin High Level (synergy)	6	2	0.333333	9.7-70.0	28	13	0.464286	29.5-64.2	21	6	0.285714	13.8-50.0	27	14	0.518519	34.0-69.3	30	14	0.466667	30.2-63.9	33	14	0.424242	27.2-59.2	20	7	0.35	18.1-56.7	22	11	0.5	30.7-69.3	187	81	43.3155	36.4-50.5
Streptomicin High Level (synergy)	6	3	0.5	18.8-81.2	28	12	0.428571	26.5-60.9	21	7	0.333333	17.2-54.6	27	12	0.444444	27.6-62.7	30	15	0.5	33.2-66.8	33	15	0.454545	29.8-62.0	20	10	0.5	29.9-70.1	21	9	0.428571	24.5-63.5	186	83	44.6237	37.7-51.8
Tigecycline	6	6	1	61.0-100.0	28	28	1	87.9-100.0	21	21	1	84.5-100.0	27	27	1	87.5-100.0	31	31	1	89.0-100.0	33	33	1	89.6-100.0	20	20	1	83.9-100.0	22	22	1	85.1-100.0	188	188	100	98.0-100.0
Table 2c. Table presenting susceptibility (S%) to selected antibiotics of E. faecalis isolates collected from urine samples of KTX recipients over years 2011-2018. ATB – antibiotic name, N – number of all isolates analysed for an ATB in a given year, n – number of susceptible isolates for an ATB in a given year, S% – per-cent of susceptible isolates in a given year (n/N), S% avg – average suscept…

## Sheet: S% and lines
S% ATBs	2011	2012	2013	2014	2015	2016	2017	2018
Ampicillin	1	0.964286	1	0.925926	1	1	0.9	1
Fosfomycin/Trometamol	1	1	1	1	1	0.969697	0.95	0.863636
Imipenem	1	0.964286	1	0.925926	1	1	0.95	1
Vancomycine	1	0.964286	1	1	1	1	0.95	1
Linezolid	1	1	1	1	1	1	1	0.954545
Gentamicin High Level (synergy)	0.333333	0.464286	0.285714	0.518519	0.466667	0.424242	0.35	0.5
Streptomicin High Level (synergy)	0.5	0.428571	0.333333	0.444444	0.5	0.454545	0.5	0.428571
Tigecycline	1	1	1	1	1	1	1	1
