# Supplementary material for: Analysis of Susceptibility to Selected Antibiotics in Klebsiella pneumoniae, Escherichia coli, Enterococcus faecalis and Enterococcus faecium Causing Urinary Tract Infections in Kidney Transplant Recipients over 8 Years: Single-Center Study
Source: Antibiotics (Basel). 2020 May 26;9(6):284. doi: 10.3390/antibiotics9060284 (PMC7344424; doi:10.3390/antibiotics9060284)
Supplement: Supplementary file 1 [file antibiotics-09-00284-s001.zip › Supplementary files/S4 - E. faecium - 2011-2018.xlsx]

## Sheet: 2011
ANTIBIOTICS	1	2	3	4	5	6	7	8	9	10	11	12	S	R	SUM	%S	%R
Linezolid	S	S	S	S	S	S	S	S	S	S	S	S	12	0	12	1	0
Teicoplanin	S	S	S	R	S	S	S	R	S	R	S	R	8	4	12	0.666667	0.333333
Vancomycine	S	S	S	R	S	S	S	R	S	R	S	R	8	4	12	0.666667	0.333333
Gentamicin High Level (synergy)	S	S	R	R	R	R	R	R	S	R	S	R	4	8	12	0.333333	0.666667
Streptomicin High Level (synergy)	R	R	R	R	R	R	R	R	R	S	R	S	2	10	12	0.166667	0.833333
Tigecycline	S	S	S	S	S	S	S	S	S	S	S	S	12	0	12	1	0
Gender	F	F	F	F	F	M	M	M	F	M	F	M
Age	70	26	50	40	50	61	58	53	58	59	53	50
KTX donor: living or deceased?	deceased	deceased	deceased	deceased	deceased	deceased	deceased	deceased	deceased	living	deceased	deceased
KTX donor: related?	no	no	no	no	no	no	no	no	no	no	no	no
Year of the KTX	2010	2004	1988	2010	1992	2011	2011	1999	1995	2008	2011	2004
Number of KTX	1	1	1	1	1	1	1	1	1	1	1	2
Type of TX: KTX alone or with other organs	ktx	ktx	ktx	ktx	ktx	ktx	ktx	ktx	ktx	ktx	ktx	ktx

## Sheet: 2012
ANTIBIOTICS	1	2	3	4	5	6	7	8	9	10	11	12	S	R	SUM	%S	%R
Linezolid	S	S	S	S	S	S	S	S	S	S	S	S	12	0	12	1	0
Teicoplanin	R	S	R	S	S	S	S	S	R	R	S	S	8	4	12	0.666667	0.333333
Vancomycin	R	S	R	S	S	S	S	S	R	R	S	S	8	4	12	0.666667	0.333333
Gentamicin High Level (synergy)	R	S	S	S	nd	R	R	R	R	S	R	S	5	6	11	0.454545	0.545455
Streptomycin High Level (synergy)	R	R	S	R	nd	R	R	R	R	R	R	R	1	10	11	0.0909091	0.909091
Tigecycline	S	S	S	S	S	S	S	S	S	S	S	S	12	0	12	1	0
Gender	M	M	M	M	F	F	F	F	F	F	F	M
Age	60	62	50	74	51	68	70	58	32	53	54	61
KTX donor: living or deceased?	deceased	deceased	deceased	deceased	deceased	deceased	deceased	deceased	deceased	deceased	deceased	deceased
KTX donor: related?	no	no	no	no	no	no	no	no	no	no	no	no
Year of the KTX	2011	2011	2012	2012	2005	2003	2012	2002	2012	2012	2008	2012
Number of KTX	1	1	1	1	2	1	1	1	1	1	2	1
Type of TX: KTX alone or with other organs	ktx	ktx	ktx + liver	ktx	ktx + pancreas	ktx	ktx	ktx	ktx	ktx	ktx	ktx

## Sheet: 2013
ANTIBIOTICS	1	2	3	4	5	6	7	8	9	10	11	12	13	14	15	S	R	SUM	%S	%R
Linezolid	S	S	S	S	S	S	S	S	S	S	S	S	S	S	S	15	0	15	1	0
Teicoplanin	R	S	R	S	S	S	S	R	S	S	S	S	S	S	S	12	3	15	0.8	0.2
Vancomycin	R	S	R	S	S	S	S	R	S	S	S	S	S	S	S	12	3	15	0.8	0.2
Gentamicin High Level (synergy)	R	R	S	R	S	R	R	S	S	S	R	S	R	R	R	6	9	15	0.4	0.6
Streptomycin High Level (synergy)	R	R	R	R	R	R	R	S	R	S	R	R	S	R	S	4	11	15	0.266667	0.733333
Tigecycline	S	S	S	S	S	S	S	S	S	S	S	S	S	S	S	15	0	15	1	0
Gender	F	F	M	F	M	F	M	F	F	M	F	F	M	F	F
Age	42	59	71	33	64	69	26	52	54	63	60	71	53	35	64
KTX donor: living or deceased?	deceased	deceased	deceased	deceased	deceased	deceased	deceased	deceased	deceased	deceased	deceased	deceased	deceased	deceased	deceased
KTX donor: related?	no	no	no	no	no	no	no	no	no	no	no	no	no	no	no
Year of the KTX	2013	1998	2012	2012	2007	1997	2012	2005	2013	2013	2010	2012	2004	2010	2013
Number of KTX	1	2	1	1	1	1	2	1	1	1	1	1	1	1	1
Type of TX: KTX alone or with other organs	ktx	ktx	ktx	ktx	ktx	ktx	ktx	ktx	ktx	ktx	ktx	ktx	ktx	ktx + Bricker	ktx

## Sheet: 2014
ANTIBIOTICS	1	2	3	4	5	6	7	8	9	10	11	12	13	S	R	SUM	%S	%R
Linezolid	S	S	S	S	S	S	S	S	S	S	S	S	S	13	0	13	1	0
Teicoplanin	S	S	S	S	R	R	S	R	S	S	R	S	R	8	5	13	0.615385	0.384615
Vancomycin	S	S	S	S	R	R	S	R	S	S	R	S	R	8	5	13	0.615385	0.384615
Gentamicin High Level (synergy)	S	R	R	S	R	R	R	S	S	R	S	S	R	6	7	13	0.461538	0.538462
Streptomycin High Level (synergy)	R	R	R	R	R	R	R	R	S	S	R	R	R	2	11	13	0.153846	0.846154
Tigecycline	S	S	S	S	S	S	S	S	S	S	S	S	S	13	0	13	1	0
Gender	F	F	M	F	F	F	F	F	M	M	F	M	F
Age	41	62	23	65	58	68	48	31	51	72	36	27	36
KTX donor: living or deceased?	living	deceased	living	deceased	deceased	deceased	deceased	deceased	deceased	deceased	deceased	deceased	deceased
KTX donor: related?	yes	no	yes	no	no	no	no	no	no	no	no	no	no
Year of the KTX	1997	1993	1995	2014	2005	1999	2010	2008	2014	2004	2012	2012	2000
Number of KTX	1	1	1	1	1	1	1	1	1	1	2	2	1
Type of TX: KTX alone or with other organs	KTX	KTX	ktx	ktx	ktx + Bricker	ktx	ktx	ktx + Bricker	ktx	ktx	ktx	ktx	ktx

## Sheet: 2015
ANTIBIOTICS	1	2	3	4	5	6	7	8	9	10	11	S	R	SUM	%S	%R
Linezolid	S	S	S	S	S	S	S	S	S	S	S	11	0	11	1	0
Teicoplanin	S	R	R	S	S	R	S	R	S	R	R	5	6	11	0.454545	0.545455
Vancomycin	S	R	R	S	S	R	S	R	S	R	R	5	6	11	0.454545	0.545455
Gentamicin High Level (synergy)	R	R	R	S	S	R	S	R	R	R	nd	3	7	10	0.3	0.7
Streptomycin High Level (synergy)	R	R	R	R	R	S	R	R	S	R	R	2	9	11	0.181818	0.818182
Tigecycline	S	S	S	S	S	S	S	S	S	S	S	11	0	11	1	0
Gender	F	M	F	F	M	M	F	F	M	F	F
Age	31	59	59	37	40	61	33	65	43	32	46
KTX donor: living or deceased?	deceased	living	deceased	living	living	deceased	living	deceased	deceased	deceased	deceased
KTX donor: related?	no	no	no	yes	yes	no	no	no	no	no	no
Year of the KTX	2014	2008	2009	2010	2010	2014	2015	2008	2015	2008	2014
Number of KTX	1	1	1	1	1	1	1	1	1	1	1
Type of TX: KTX alone or with other organs	ktx + Bricker	ktx	ktx	ktx + Bricker	ktx	ktx	ktx	ktx	ktx	ktx + Bricker	ktx

## Sheet: 2016
ANTIBIOTICS	1	2	3	4	5	6	7	8	9	10	11	12	13	14	15	16	17	18	19	20	21	22	23	24	25	26	27	28	S	R	SUM	%S	%R
Linezolid	S	S	S	S	S	S	S	S	S	S	S	S	S	S	S	S	S	S	S	S	S	S	S	S	S	S	S	S	28	0	28	1	0
Teicoplanin	R	S	S	S	S	R	S	R	S	S	R	S	R	R	R	S	R	S	R	R	R	S	R	S	S	R	R	S	14	14	28	0.5	0.5
Vancomycin	R	S	S	S	S	R	S	R	S	S	R	S	R	R	R	S	R	S	R	R	R	S	R	S	S	R	R	S	14	14	28	0.5	0.5
Gentamicin High Level (synergy)	S	R	R	R	S	R	R	R	S	S	S	R	S	S	R	R	R	S	R	R	R	R	S	S	S	S	S	R	13	15	28	0.464286	0.535714
Streptomycin High Level (synergy)	R	S	R	R	R	R	R	R	R	R	R	R	R	R	R	R	R	R	S	R	R	R	R	R	R	R	R	R	2	26	28	0.0714286	0.928571
Tigecycline	S	S	S	S	S	S	S	S	S	S	S	S	S	S	S	S	S	S	S	S	S	S	S	S	S	S	S	S	28	0	28	1	0
Gender	M	F	M	F	M	F	M	F	F	F	F	F	M	F	F	F	F	M	M	M	F	F	M	F	M	M	M	F
Age	41	65	38	25	70	58	62	61	67	30	33	67	41	64	31	58	44	76	50	63	69	19	28	74	67	63	67	40
KTX donor: living or deceased?	deceased	deceased	deceased	deceased	deceased	deceased	deceased	deceased	deceased	deceased	deceased	deceased	deceased	deceased	deceased	deceased	deceased	deceased	deceased	deceased	deceased	deceased	deceased	deceased	deceased	deceased	deceased	deceased
KTX donor: related?	no	no	no	no	no	no	no	no	no	no	no	no	no	no	no	no	no	no	no	no	no	no	no	no	no	no	no	no
Year of the KTX	2015	2014	2015	2016	2013	2010	2014	2015	1992	2000	2008	2014	2009	2016	2012	2003	1998	2014	2009	2011	2016	2016	2016	2016	2015	2016	1995	2016
Number of KTX	1	1	1	1	1	2	1	1	1	1	1	1	1	1	1	2	1	1	1	1	2	1	2	1	1	1	1	2
Type of TX: KTX alone or with other organs	ktx + Bricker	ktx	ktx	ktx	ktx	ktx	ktx	ktx	ktx	ktx + liver	ktx	ktx	ktx + Bricker	ktx	ktx	ktx	ktx	ktx	ktx	ktx	ktx	ktx	ktx	ktx	ktx	ktx + Bricker	ktx	ktx

## Sheet: 2017
ANTIBIOTICS	1	2	3	4	5	6	7	8	9	10	11	12	13	14	15	16	17	18	19	S	R	SUM	%S	%R
Linezolid	S	S	S	S	S	S	S	S	S	S	S	S	S	S	S	S	S	S	S	19	0	19	1	0
Teicoplanin	R	R	R	R	S	S	S	S	S	S	R	R	R	R	S	S	S	R	R	9	10	19	0.473684	0.526316
Vancomycin	R	R	R	R	S	S	S	S	S	S	R	R	R	R	S	S	S	R	R	9	10	19	0.473684	0.526316
Gentamicin High Level (synergy)	R	S	S	R	S	S	R	R	R	S	R	R	R	R	R	S	S	R	S	8	11	19	0.421053	0.578947
Streptomycin High Level (synergy)	R	R	R	R	S	R	S	S	R	R	R	R	R	R	S	S	R	R	R	5	14	19	0.263158	0.736842
Tigecycline	S	S	S	S	S	S	S	S	S	S	S	S	S	S	S	S	S	S	S	19	0	19	1	0
Gender	M	F	F	F	F	F	M	F	M	F	F	F	M	F	F	M	F	F	M
Age	42	55	54	32	28	38	43	41	37	29	38	27	71	68	54	73	37	53	57
KTX donor: living or deceased?	deceased	deceased	deceased	deceased	deceased	deceased	deceased	deceased	deceased	deceased	deceased	deceased	deceased	deceased	deceased	deceased	deceased	deceased	deceased
KTX donor: related?	no	no	no	no	no	no	no	no	no	no	no	no	no	no	no	no	no	no	no
Year of the KTX	2017	2016	2017	2017	2017	2013	2017	2017	2016	2017	2017	2017	2017	2012	2016	2015	2017	2017	2004
Number of KTX	1	1	2	1	1	3	1	1	1	1	1	1	1	1	1	1	1	1	1
Type of TX: KTX alone or with other organs	ktx	ktx + pancreas	ktx	ktx	ktx + Bricker	ktx	ktx + pancreas	ktx	ktx	ktx	ktx	ktx + pancreas	ktx	ktx	ktx	ktx	ktx	ktx	ktx

## Sheet: 2018
ANTIBIOTICS	1	2	3	4	5	6	7	8	9	10	11	12	13	14	15	S	R	SUM	%S	%R
Linezolid	S	S	S	S	S	S	S	S	S	S	S	R	S	S	S	14	1	15	0.933333	0.0666667
Teicoplanin	S	R	R	S	R	S	R	S	S	S	S	S	R	S	R	9	6	15	0.6	0.4
Vancomycin	S	R	R	S	R	S	R	S	S	S	S	S	R	S	R	9	6	15	0.6	0.4
Gentamicin High Level (synergy)	S	S	S	S	S	S	R	S	S	S	S	S	nd	S	S	13	1	14	0.928571	0.0714286
Streptomycin High Level (synergy)	R	R	R	R	R	S	R	S	R	S	S	S	R	R	R	5	10	15	0.333333	0.666667
Tigecycline	S	S	S	S	S	S	S	S	S	S	S	S	S	S	S	15	0	15	1	0
Gender	F	F	F	F	M	M	M	M	F	M	F	F	F	F	F
Age	42	61	49	29	83	53	65	21	64	65	67	35	51	60	44
KTX donor: living or deceased?	deceased	deceased	deceased	deceased	deceased	deceased	deceased	deceased	deceased	deceased	deceased	deceased	deceased	deceased	deceased
KTX donor: related?	no	no	no	no	no	no	no	no	no	no	no	no	no	no	no
Year of the KTX	2017	2017	2014	2008	2012	2017	2015	2018	2014	1981	2007	2018	2018	2015	2018
Number of KTX	1	3	1	1	1	1	1	1	1	2	1	1	1	1	1
Type of TX: KTX alone or with other organs	ktx + pancreas	ktx	ktx	ktx+ Bricker	ktx	ktx	ktx	ktx + Bricker	ktx	ktx	ktx + pancreas	ktx	ktx	ktx	ktx + Bricker

## Sheet: S% and n
S% ATB in E. faecium	2011				2012				2013				2014				2015				2016				2017				2018				TOTAL
	N	n	S%	95%CI	N	n	S%	95%CI	N	n	S%	95%CI	N	n	S%	95%CI	N	n	S%	95%CI	N	n	S%	95%CI	N	n	S%	95%CI	N	n	S%	95%CI	N	n	S% avg	95%CI
Linezolid	12	12	1	75.8-100.0	12	12	1	75.8-100.0	15	15	1	79.6-100.0	13	13	1	77.2-100.0	11	11	1	74.1-100.0	28	28	1	87.9-100.0	19	19	1	83.2-100.0	15	14	0.933333	70.2-98.8	125	124	99.2	95.6-99.9
Teicoplanin	12	8	0.666667	39.1-86.2	12	8	0.666667	39.1-86.2	15	12	0.8	54.8-93.0	13	8	0.615385	35.5-82.3	11	5	0.454545	21.3-72.0	28	14	0.5	32.6-67.4	19	9	0.473684	27.3-68.3	15	9	0.6	35.7-80.2	125	73	58.4	49.6-66.7
Vancomycine	12	8	0.666667	39.1-86.2	12	8	0.666667	39.1-86.2	15	12	0.8	54.8-93.0	13	8	0.615385	35.5-82.3	11	5	0.454545	21.3-72.0	28	14	0.5	32.6-67.4	19	9	0.473684	27.3-68.3	15	9	0.6	35.7-80.2	125	73	58.4	49.6-66.7
Gentamicin HL (s)	12	4	0.333333	13.8-60.9	11	5	0.454545	21.3-72.0	15	6	0.4	19.8-64.3	13	6	0.461538	23.2-70.9	10	3	0.3	10.8-60.3	28	13	0.464286	29.5-64.2	19	8	0.421053	23.1-63.7	14	13	0.928571	68.5-98.7	122	58	47.541	38.9-56.3
Streptomicin HL (s)	12	2	0.166667	4.7-44.8	11	1	0.0909091	1.6-37.7	15	4	0.266667	10.9-52.0	13	2	0.153846	4.3-42.2	11	2	0.181818	5.1-47.7	28	2	0.0714286	2.0-22.6	19	5	0.263158	11.8-48.8	15	5	0.333333	15.2-58.3	124	23	18.5484	12.7-26.3
Tigecycline	12	12	1	75.8-100.0	12	12	1	75.8-100.0	15	15	1	79.6-100.0	13	13	1	77.2-100.0	11	11	1	74.1-100.0	28	28	1	87.9-100.0	19	19	1	83.2-100.0	15	15	1	79.6-100.0	125	125	100	97.0-100.0
Table 2d. Table presenting susceptibility (S%) to selected antibiotics of E. faecium isolates collected from urine samples of KTX recipients over years 2011-2018. ATB – antibiotic name, N – number of all isolates analysed for an ATB in a given year, n – number of susceptible isolates for an ATB in a given year, S% – per-cent of susceptible isolates in a given year (n/N), S% avg – average suscepti…

## Sheet: S% and lines
S% ATB	2011	2012	2013	2014	2015	2016	2017	2018
Linezolid	1	1	1	1	1	1	1	0.933333
Teicoplanin	0.666667	0.666667	0.8	0.615385	0.454545	0.5	0.473684	0.6
Vancomycine	0.666667	0.666667	0.8	0.615385	0.454545	0.5	0.473684	0.6
Gentamicin High Level (synergy)	0.333333	0.454545	0.4	0.461538	0.3	0.464286	0.421053	0.928571
Streptomicin High Level (synergy)	0.166667	0.0909091	0.266667	0.153846	0.181818	0.0714286	0.263158	0.333333
Tigecycline	1	1	1	1	1	1	1	1
