# Supplementary material for: Analysis of Susceptibility to Selected Antibiotics in Klebsiella pneumoniae, Escherichia coli, Enterococcus faecalis and Enterococcus faecium Causing Urinary Tract Infections in Kidney Transplant Recipients over 8 Years: Single-Center Study
Source: Antibiotics (Basel). 2020 May 26;9(6):284. doi: 10.3390/antibiotics9060284 (PMC7344424; doi:10.3390/antibiotics9060284)
Supplement: Supplementary file 1 [file antibiotics-09-00284-s001.zip › Supplementary files/Spreadsheet S1b. Klebsiella pneumoniae. Curve estimation model.xlsx]

## Sheet: Amoxicillin-clavulanic acid
* Estymacja krzywej.
TSET NEWVAR=NONE.
CURVEFIT
/VARIABLES=amoxicillinClavAcid2 WITH rok
/CONSTANT
/MODEL=LINEAR
/PLOT FIT.
Dopasowanie krzywej (CURVEFIT)
Model summary and parameter estimates
Dependent variable: amoxicillin/clavulonic acid S	Amoxicillin/Clav. Acid								PL	ENG
Test	model summary					parameter estimates			obserwowane	observed
	R-square	F	df1	df2	p	Const.	b1		liniowy	linear
Linear	0.0119909	3.10692	1	256	0.0791533	-34.2872	0.017582		rok	year
Independent variable: year

## Sheet: Ciprofloxacin
* Estymacja krzywej.
TSET NEWVAR=NONE.
CURVEFIT
/VARIABLES=ciprofloxacin2 WITH rok
/CONSTANT
/MODEL=LINEAR
/PLOT FIT.
Dopasowanie krzywej (CURVEFIT)
Model summary and parameter estimates
Dependent variable: ciprofloxacin S	Amoxicillin/Clav. Acid								PL	ENG
Test	model summary					parameter estimates			obserwowane	observed
	R-square	F	df1	df2	p	Const.	b1		liniowy	linear
Linear	6.99415e-05	0.0179063	1	256	0.893655	4.26051	-0.001526		rok	year
Independent variable: year

## Sheet: Meropenem
* Estymacja krzywej.
TSET NEWVAR=NONE.
CURVEFIT
/VARIABLES=meropenem2 WITH rok
/CONSTANT
/MODEL=LINEAR
/PLOT FIT.
Dopasowanie krzywej (CURVEFIT)
Model summary and parameter estimates
Dependent variable: meropenem S	Amoxicillin/Clav. Acid								PL	ENG
Test	model summary					parameter estimates			obserwowane	observed
	R-square	F	df1	df2	p	Const.	b1		liniowy	linear
Linear	0.00398484	1.0242	1	256	0.31248	15.8967	-0.00692644		rok	year
Independent variable: year

## Sheet: Piperacillin-tazobactam
* Estymacja krzywej.
TSET NEWVAR=NONE.
CURVEFIT
/VARIABLES=piperaciilintazabactam2 WITH rok
/CONSTANT
/MODEL=LINEAR
/PLOT FIT.
Dopasowanie krzywej (CURVEFIT)
Model summary and parameter estimates
Dependent variable: piperacillin-tazobactam S	Amoxicillin/Clav. Acid								PL	ENG
Test	model summary					parameter estimates			obserwowane	observed
	R-square	F	df1	df2	p	Const.	b1		liniowy	linear
Linear	1.13268e-05	0.0028997	1	256	0.957098	-0.114466	0.000670514		rok	year
Independent variable: year

## Sheet: Trimethoprim-sulfamethoxazole
* Estymacja krzywej.
TSET NEWVAR=NONE.
CURVEFIT
/VARIABLES=trimethoprimsulfa2 WITH rok
/CONSTANT
/MODEL=LINEAR
/PLOT FIT.
Dopasowanie krzywej (CURVEFIT)
Model summary and parameter estimates
Dependent variable: trimethoprim-sulfamethoxazole S	Amoxicillin/Clav. Acid								PL	ENG
Test	model summary					parameter estimates			obserwowane	observed
	R-square	F	df1	df2	p	Const.	b1		liniowy	linear
Linear	0.000268183	0.0686733	1	256	0.793489	-5.58023	0.00339881		rok	year
Independent variable: year

## Sheet: Ceftriaxone
* Estymacja krzywej.
TSET NEWVAR=NONE.
CURVEFIT
/VARIABLES=ceftriaxone2 WITH rok
/CONSTANT
/MODEL=LINEAR
/PLOT FIT.
Dopasowanie krzywej (CURVEFIT)
Model summary and parameter estimates
Dependent variable: ceftriaxone - S	Amoxicillin/Clav. Acid								PL	ENG
Test	model summary					parameter estimates			obserwowane	observed
	R-square	F	df1	df2	p	Const.	b1		liniowy	linear
Linear	0.000139665	0.0357593	1	256	0.850163	6.12704	-0.00241781		rok	year
Independent variable: year

## Sheet: Cefuroxime axetil
* Estymacja krzywej.
TSET NEWVAR=NONE.
CURVEFIT
/VARIABLES=cefuroximAxetil2 WITH rok
/CONSTANT
/MODEL=LINEAR
/PLOT FIT.
Dopasowanie krzywej (CURVEFIT)
Model summary and parameter estimates
Dependent variable: cefuroxim axetil - S	Amoxicillin/Clav. Acid								PL	ENG
Test	model summary					parameter estimates			obserwowane	observed
	R-square	F	df1	df2	p	Const.	b1		liniowy	linear
Linear	0.000260736	0.0667659	1	256	0.796313	-5.10767	0.00314117		rok	year
Independent variable: year
