# Supplementary material for: Analysis of Susceptibility to Selected Antibiotics in Klebsiella pneumoniae, Escherichia coli, Enterococcus faecalis and Enterococcus faecium Causing Urinary Tract Infections in Kidney Transplant Recipients over 8 Years: Single-Center Study
Source: Antibiotics (Basel). 2020 May 26;9(6):284. doi: 10.3390/antibiotics9060284 (PMC7344424; doi:10.3390/antibiotics9060284)
Supplement: Supplementary file 1 [file antibiotics-09-00284-s001.zip › Supplementary files/Spreadsheet S2b. Escherichia coli. Curve estimation model.xlsx]

## Sheet: Amoxicillin-clavulanic acid
* Estymacja krzywej.
TSET NEWVAR=NONE.
CURVEFIT
/VARIABLES=amoxicillinClav.Acid2 WITH rok
/CONSTANT
/MODEL=LINEAR
/PLOT FIT.
Dopasowanie krzywej (CURVEFIT)
Model summary and parameter estimates
Dependent variable: amoxicillin-clavulanic acid S	Amoxicillin/Clav. Acid								PL	ENG
Test	Model summary					Parameter estimates			obserwowane	observed
	R-square	F	df1	df2	p	Const.	b1		liniowy	linear
Linear	0.0301703	6.53287	1	210	0.0112966	80.6729	-0.0392656		rok	year
Independent variable: year

## Sheet: Meropenem
* Estymacja krzywej.
TSET NEWVAR=NONE.
CURVEFIT
/VARIABLES=meropenem2 WITH rok
/CONSTANT
/MODEL=LINEAR
/PLOT FIT.
Dopasowanie krzywej (CURVEFIT)
Model summary and parameter estimates
Dependent variable: meropenem S	meropenem2								PL	ENG
Test	Model summary					Parameter estimates			obserwowane	observed
	R-square	F	df1	df2	p	Const.	b1		liniowy	linear
Linear	0.00941419	1.99577	1	210	0.159219	8.15935	-0.0030607		rok	year
Independent variable: year

## Sheet: Piperacillin-tazobactam
* Estymacja krzywej.
TSET NEWVAR=NONE.
CURVEFIT
/VARIABLES=piperacillinTazobactam2 WITH rok
/CONSTANT
/MODEL=LINEAR
/PLOT FIT.
Dopasowanie krzywej (CURVEFIT)
Model summary and parameter estimates
Dependent variable: piperacillin-tazobactam S	Piperacillin/Tazobactam								PL	ENG
Test	Model summary					Parameter estimates			obserwowane	observed
	R-square	F	df1	df2	p	Const.	b1		liniowy	linear
Linear	0.000768331	0.161474	1	210	0.688212	-7.81956	0.00479148		rok	year
Independent variable: year

## Sheet: Trimethoprim-sulfamethoxazole
* Estymacja krzywej.
TSET NEWVAR=NONE.
CURVEFIT
/VARIABLES=trimethoprimSulfamethoxazole2 WITH rok
/CONSTANT
/MODEL=LINEAR
/PLOT FIT.
Dopasowanie krzywej (CURVEFIT)
Model summary and parameter estimates
Dependent variable: trimethoprim-sulfamethoxazole S	Trimethoprim/Sulfamethoxazole								PL	ENG
Test	Model summary					Parameter estimates			obserwowane	observed
	R-square	F	df1	df2	p	Const.	b1		liniowy	linear
Linear	0.00148824	0.312997	1	210	0.576443	19.3275	-0.00886613		rok	year
Independent variable: year

## Sheet: Ciprofloxacin
* Estymacja krzywej.
TSET NEWVAR=NONE.
CURVEFIT
/VARIABLES=ciprofloxacin2 WITH rok
/CONSTANT
/MODEL=LINEAR
/PLOT FIT.
Dopasowanie krzywej (CURVEFIT)
Model summary and parameter estimates
Dependent variable: ciprofloxacin S	ciprofloxacin2								PL	ENG
Test	Model summary					Parameter estimates			obserwowane	observed
	R-square	F	df1	df2	p	Const.	b1		liniowy	linear
Linear	0.0728972	16.5121	1	210	6.82949e-05	125.921	-0.0617516		rok	year
Independent variable: year

## Sheet: Fosfomycin-trometamol
* Estymacja krzywej.
TSET NEWVAR=NONE.
CURVEFIT
/VARIABLES=fosfomcinTrometamol2 WITH rok
/CONSTANT
/MODEL=LINEAR
/PLOT FIT.
Dopasowanie krzywej (CURVEFIT)
Model summary and parameter estimates
Dependent variable: fosfomycin/trometamol S	Fosfomycin/Trometamol								PL	ENG
Test	Model summary					Parameter estimates			obserwowane	observed
	R-square	F	df1	df2	p	Const.	b1		liniowy	linear
Linear	0.00878169	1.7276	1	195	0.190262	14.5531	-0.0062426		rok	year
Independent variable: year

## Sheet: Ceftriaxone
* Estymacja krzywej.
TSET NEWVAR=NONE.
CURVEFIT
/VARIABLES=celtriaxone2 WITH rok
/CONSTANT
/MODEL=LINEAR
/PLOT FIT.
Dopasowanie krzywej (CURVEFIT)
Model summary and parameter estimates
Dependent variable: ceftriaxone S	Amoxicillin/Clav. Acid								PL	ENG
Test	Model summary					Parameter estimates			obserwowane	observed
	R-square	F	df1	df2	p	Const.	b1		liniowy	linear
Linear	0.000846082	0.177828	1	210	0.673678	-8.05707	0.0049141		rok	year
Independent variable: year
