# Supplementary material for: Analysis of Susceptibility to Selected Antibiotics in Klebsiella pneumoniae, Escherichia coli, Enterococcus faecalis and Enterococcus faecium Causing Urinary Tract Infections in Kidney Transplant Recipients over 8 Years: Single-Center Study
Source: Antibiotics (Basel). 2020 May 26;9(6):284. doi: 10.3390/antibiotics9060284 (PMC7344424; doi:10.3390/antibiotics9060284)
Supplement: Supplementary file 1 [file antibiotics-09-00284-s001.zip › Supplementary files/Spreadsheet S3b. Enterococcus faecalis. Curve estimation model.xlsx]

## Sheet: ampicillin
* Estymacja krzywej.
TSET NEWVAR=NONE.
CURVEFIT
/VARIABLES=ampicillin2 WITH rok
/CONSTANT
/MODEL=LINEAR
/PLOT FIT.
Dopasowanie krzywej (CURVEFIT)
Model summary and parameter estimates
Dependent variable: ampicillin S	ampicillin2								PL	ENG
Test	Model summary					Parameter estimates			obserwowane	observed
	R-square	F	df1	df2	p	Const.	b1		liniowy	linear
Linear	3.05031e-08	5.67358e-06	1	186	0.998102	2.00152	-1.39552e-05		rok	year
Independent variable is year

## Sheet: fosfomycin-trometamol
* Estymacja krzywej.
TSET NEWVAR=NONE.
CURVEFIT
/VARIABLES=fosfomycinTrometamol2 WITH rok
/CONSTANT
/MODEL=LINEAR
/PLOT FIT.
Dopasowanie krzywej (CURVEFIT)
Model summary and parameter estimates
Dependent variable: fosfomycin/trometamol S	Fosfomycin/Trometamol								PL	ENG
Test	Model summary					Parameter estimates			obserwowane	observed
	R-square	F	df1	df2	p	Const.	b1		liniowy	linear
Linear	0.0462697	8.92665	1	184	0.0031938	36.6636	-0.0172179		rok	year
Independent variable is year

## Sheet: imipenem
* Estymacja krzywej.
TSET NEWVAR=NONE.
CURVEFIT
/VARIABLES=imipenem2 WITH rok
/CONSTANT
/MODEL=LINEAR
/PLOT FIT.
Dopasowanie krzywej (CURVEFIT)
Model summary and parameter estimates
Dependent variable: imipenem S	imipenem2								PL	ENG
Test	Model summary					Parameter estimates			obserwowane	observed
	R-square	F	df1	df2	p	Const.	b1		liniowy	linear
Linear	0.00167355	0.310125	1	185	0.578276	-3.94036	0.00293774		rok	year
Independent variable is year

## Sheet: vancomycin
* Estymacja krzywej.
TSET NEWVAR=NONE.
CURVEFIT
/VARIABLES=vancomycine2 WITH rok
/CONSTANT
/MODEL=LINEAR
/PLOT FIT.
Dopasowanie krzywej (CURVEFIT)
Model summary and parameter estimates
Dependent variable: vancomycin S	vancomycine2								PL	ENG
Test	Model summary					Parameter estimates			obserwowane	observed
	R-square	F	df1	df2	p	Const.	b1		liniowy	linear
Linear	0.000235287	0.0437737	1	186	0.834504	0.414818	0.00078149		rok	year
Independent variable is year

## Sheet: linezolid
* Estymacja krzywej.
TSET NEWVAR=NONE.
CURVEFIT
/VARIABLES=linezolid2 WITH rok
/CONSTANT
/MODEL=LINEAR
/PLOT FIT.
Dopasowanie krzywej (CURVEFIT)
Model summary and parameter estimates
Dependent variable: linezoli S	linezolid2								PL	ENG
Test	Model summary					Parameter estimates			obserwowane	observed
	R-square	F	df1	df2	p	Const.	b1		liniowy	linear
Linear	0.0135225	2.54966	1	186	0.112015	10.4579	-0.00420051		rok	year
Independent variable is year

## Sheet: gentamicin HL s
* Estymacja krzywej.
TSET NEWVAR=NONE.
CURVEFIT
/VARIABLES=gentamicinHighLevelsynergy2 WITH rok
/CONSTANT
/MODEL=LINEAR
/PLOT FIT.
Dopasowanie krzywej (CURVEFIT)
Model summary and parameter estimates
Dependent variable: gentamicin S	Gentamicin High Level (synergy)								PL	ENG
Test	Model summary					Parameter estimates			obserwowane	observed
	R-square	F	df1	df2	p	Const.	b1		liniowy	linear
Linear	0.000568311	0.105197	1	185	0.746046	-10.3549	0.00585074		rok	year
Independent variable is year

## Sheet: streptomycin HL s...
* Estymacja krzywej.
TSET NEWVAR=NONE.
CURVEFIT
/VARIABLES=streptomicinHighLevelsynergy2 WITH rok
/CONSTANT
/MODEL=LINEAR
/PLOT FIT.
Dopasowanie krzywej (CURVEFIT)
Model summary and parameter estimates
Dependent variable: streptomycin S	Streptomicin High Level (synergy)								PL	ENG
Test	Model summary					Parameter estimates			obserwowane	observed
	R-square	F	df1	df2	p	Const.	b1		liniowy	linear
Linear	0.0011468	0.211254	1	184	0.646329	-15.4222	0.00837236		rok	year
Independent variable is year

## Sheet: tigecycline
* Estymacja krzywej.
TSET NEWVAR=NONE.
CURVEFIT
/VARIABLES=tigecycline2 WITH rok
/CONSTANT
/MODEL=LINEAR
/PLOT FIT.
Dopasowanie krzywej (CURVEFIT)
Uwagi
Raport sporządzono		03-NOV-2019 09:19:12
Komentarze
Dane wejściowe	Plik danych	D:\JANUSZ\bakterie2020\faecalis4.sav
	Roboczy plik danych	ZbiórDanych1
	Filtr	<brak>
	Waga	<brak>
	Podział na podzbiory	<brak>
	Liczba obserwacji w roboczym pliku danych	188
Traktowanie braków danych	Definicja braków danych	Wartości zdefiniowane przez użytkownika jako braki danych są traktowane jako braki danych.
	Użycie obserwacji	Obserwacje z brakami danych w dowolnej z określonych zmiennych nie są używane w analizie.
Komenda		CURVEFIT /VARIABLES=tigecycline2 WITH rok /CONSTANT /MODEL=LINEAR /PLOT FIT.
Zasoby	Czas procesora	00:00:00,03
	Czas wykonania	00:00:00,03
Użyte obserwacje	Od	Pierwsza obserwacja
	Do	Ostatnia obserwacja
Predykcja	Od	Pierwsza obserwacja z zaznaczonego do użycia okresu
	Do	Ostatnia obserwacja
Ustawienia szeregów czasowych (TSET)	Wynik	PRINT = DEFAULT
	Zapisywanie nowych zmiennych	NEWVAR = NONE
	Maksymalna liczba przesunięć na wykresach autokorelacji i autokorelacji cząstkowych	MXAUTO = 16
	Maksymalna liczba przesunięć na wykresach korelacji krzyżowych	MXCROSS = 7
	Maksymalna liczba nowych zmiennych generowanych przez procedurę	MXNEWVAR = 60
	Maksymalna liczba nowych obserwacji generowanych przez procedurę	MXPREDICT = 1000
	Traktowanie braków danych użytkownika	MISSING = EXCLUDE
	Wartość procentowa przedziału ufności	CIN = 95
	Tolerancja dla wprowadzania zmiennych w równaniach regresji	TOLER = ,0001
	Dopuszczalna zmiana w parametrze iteracyjnym	CNVERGE = ,001
	Metoda wyliczania błędów standardowych dla autokorelacji	ACFSE = IND
	Długość okresu sezonowości	Nieokreślone
	Zmienna opisująca obserwacje na wykresach	Nieokreślone
	Równania zawierają	CONSTANT
Ostrzeżenia
Zmienna zależna (tigecycline2) zawiera wartości stałe (1,000). Żadne równania nie mogą być dopasowane dla tej zmiennej.
Z powodu problemów w danych nie można dopasować żadnych równań.
Wykonanie komendy zostało zatrzymane.
Opis modelu
Nazwa modelu		MOD_20
Zmienna zależna	1	tigecycline2
Test	1	Linear
Zmienna niezależna		rok
Const.		Uwzględnione
Zmienna opisująca obserwacje na wykresach		Nieokreślone
Informacja o analizowanych danych
	N
Ogółem obserwacji	188
Obserwacje wykluczonea	0
Obserwacje prognozowane	0
Nowo utworzone obserwacje	0
a. Obserwacje z brakami danych w dowolnej ze zmiennych są wykluczane z analizy.
Podsumowanie przetwarzanych zmiennych
		Zmienne
		Zależna	Niezależna
		tigecycline2	rok
Liczba dodatnich wartości		188	188
Liczba zer		0	0
Liczba ujemnych wartości		0	0
Liczba braków danych	Brak danych zdefiniowany przez użytkownika	0	0
	Systemowy brak danych	0	0
